# Supplementary material for: Will the introduction of β-lactamase inhibitors alter the adverse event profile of parent penicillins antibiotics? a pharmacovigilance study based on amoxicillin-clavulanate and ampicillin-sulbactam
Source: Front Pharmacol. 2026 Mar 13;17:1772354. doi: 10.3389/fphar.2026.1772354 (PMC13021895; doi:10.3389/fphar.2026.1772354)
Supplement: Supplementary file 1 [file DataSheet4.xlsx]

## Sheet: Sheet 1
soc	pt	ampicillin female	ROR(95% CI)	PRR(95% CI)	chisq	IC(IC025)	EBGM(EBGM05)	ampicillin male	ROR(95% CI)	PRR(95% CI)	chisq	IC(IC025)	EBGM(EBGM05)	ASS female	ROR(95% CI)	PRR(95% CI)	chisq	IC(IC025)	EBGM(EBGM05)	ASS male	ROR(95% CI)	PRR(95% CI)	chisq	IC(IC025)	EBGM(EBGM05)
infections and infestations	systemic candida	7	188.97(89.63, 398.43)	187.99(89.26, 395.91)	1290.85	7.54(6.53)	186.39(99.85)	7	149(70.63, 314.34)	147.92(70.24, 311.52)	1013.36	7.2(6.19)	146.74(78.58)
infections and infestations	pathogen resistance	5	47.98(19.92, 115.58)	47.8(19.79, 115.47)	228.64	5.58(4.42)	47.7(22.86)	8	47.61(23.72, 95.57)	47.22(23.78, 93.77)	361.07	5.56(4.61)	47.1(26.29)
infections and infestations	clostridium difficile colitis	3	13.94(4.49, 43.3)	13.91(4.46, 43.35)	35.94	3.8(2.38)	13.91(5.39)	3	15.43(4.97, 47.96)	15.39(4.94, 47.97)	40.33	3.94(2.53)	15.38(5.95)	8	34.34(17.13, 68.85)	34.16(17.2, 67.83)	257.13	5.09(4.15)	34.1(19.06)	7	20.51(9.75, 43.11)	20.42(9.7, 43)	129.1	4.35(3.35)	20.39(10.95)
infections and infestations	candida infection	6	15.57(6.98, 34.73)	15.51(6.94, 34.64)	81.38	3.95(2.88)	15.5(7.92)	3	12.36(3.98, 38.4)	12.32(3.95, 38.4)	31.19	3.62(2.2)	12.31(4.77)
infections and infestations	morganella infection	3	532.41(169.16, 1675.71)	531.22(170.44, 1655.7)	1549.86	9.02(7.58)	518.59(198.69)
infections and infestations	amniotic cavity infection	3	125.93(40.43, 392.24)	125.65(40.31, 391.62)	368.86	6.97(5.54)	124.94(48.29)
infections and infestations	pseudomembranous colitis	3	69.3(22.28, 215.52)	69.14(22.18, 215.49)	200.84	6.11(4.69)	68.93(26.67)							4	83.29(31.16, 222.66)	83.06(31.17, 221.31)	323.02	6.37(5.1)	82.74(36.34)	3	35.83(11.52, 111.42)	35.77(11.48, 111.49)	101.06	5.16(3.74)	35.65(13.8)
infections and infestations	klebsiella infection	4	46.11(17.26, 123.16)	45.97(17.25, 122.49)	175.62	5.52(4.25)	45.88(20.16)							7	75.01(35.65, 157.84)	74.65(35.45, 157.21)	506.88	6.22(5.21)	74.39(39.92)	4	21.52(8.06, 57.47)	21.47(8.06, 57.21)	77.94	4.42(3.15)	21.43(9.42)
infections and infestations	escherichia infection	4	23(8.62, 61.41)	22.94(8.61, 61.12)	83.85	4.52(3.25)	22.92(10.08)
infections and infestations	septic shock	5	7.01(2.91, 16.87)	6.99(2.89, 16.89)	25.65	2.8(1.65)	6.98(3.35)							4	5.15(1.93, 13.74)	5.14(1.93, 13.7)	13.34	2.36(1.09)	5.14(2.26)
infections and infestations	sepsis neonatal							8	638.55(314.67, 1295.79)	633.2(312.68, 1282.27)	4881.4	9.26(8.29)	612.13(338.59)
infections and infestations	trichosporon infection							3	260.67(83.25, 816.15)	259.85(83.37, 809.89)	762.79	8(6.57)	256.24(98.6)
infections and infestations	salmonellosis							3	100.11(32.13, 311.91)	99.8(32.02, 311.05)	291.85	6.63(5.21)	99.26(38.35)
infections and infestations	fungal skin infection							3	45.15(14.51, 140.42)	45.01(14.44, 140.29)	128.78	5.49(4.07)	44.9(17.37)
infections and infestations	endocarditis							4	32.62(12.21, 87.17)	32.49(12.19, 86.57)	121.87	5.02(3.75)	32.43(14.25)
infections and infestations	aspergillus infection							4	28.86(10.8, 77.13)	28.75(10.79, 76.6)	106.98	4.84(3.57)	28.7(12.61)
infections and infestations	abscess							3	10.59(3.41, 32.89)	10.56(3.39, 32.91)	25.94	3.4(1.98)	10.55(4.09)
infections and infestations	clostridium difficile infection							3	8.69(2.8, 27)	8.67(2.78, 27.02)	20.35	3.11(1.7)	8.66(3.36)	3	5.94(1.91, 18.45)	5.93(1.9, 18.48)	12.31	2.57(1.15)	5.93(2.3)
skin and subcutaneous tissue disorders	rash maculo-papular	27	63.76(43.53, 93.39)	62.49(43.06, 90.69)	1629.59	5.96(5.42)	62.32(45.28)	11	25.28(13.94, 45.82)	25(13.89, 45.01)	253.17	4.64(3.82)	24.96(15.18)	7	14.96(7.12, 31.45)	14.89(7.07, 31.36)	90.68	3.9(2.89)	14.88(7.99)	7	9.08(4.32, 19.08)	9.05(4.3, 19.06)	50.08	3.18(2.17)	9.04(4.86)
skin and subcutaneous tissue disorders	acute generalised exanthematous pustulosis	5	29.89(12.41, 71.98)	29.79(12.33, 71.96)	138.93	4.89(3.74)	29.75(14.26)	5	38.12(15.81, 91.88)	37.92(15.7, 91.6)	179.41	5.24(4.08)	37.85(18.13)	7	38.81(18.45, 81.61)	38.62(18.34, 81.33)	256.1	5.27(4.27)	38.55(20.7)	10	43.65(23.41, 81.38)	43.4(23.18, 81.26)	412.61	5.43(4.58)	43.23(25.67)
skin and subcutaneous tissue disorders	drug reaction with eosinophilia and systemic symptoms	11	23.73(13.11, 42.97)	23.54(13.07, 42.38)	237.27	4.56(3.74)	23.52(14.31)	6	12.02(5.38, 26.82)	11.95(5.35, 26.69)	60.18	3.58(2.5)	11.94(6.1)	5	10.25(4.26, 24.67)	10.22(4.23, 24.69)	41.57	3.35(2.2)	10.21(4.9)
skin and subcutaneous tissue disorders	rash erythematous	6	5.72(2.57, 12.76)	5.7(2.55, 12.73)	23.27	2.51(1.44)	5.7(2.91)	6	8.76(3.93, 19.56)	8.71(3.9, 19.45)	40.99	3.12(2.05)	8.71(4.45)	9	8(4.15, 15.41)	7.96(4.17, 15.2)	54.76	2.99(2.09)	7.95(4.6)	9	7.53(3.91, 14.5)	7.49(3.92, 14.3)	50.64	2.9(2.01)	7.49(4.33)
skin and subcutaneous tissue disorders	toxic epidermal necrolysis	10	34.64(18.58, 64.56)	34.39(18.37, 64.39)	323.71	5.1(4.24)	34.33(20.39)							6	18.84(8.45, 42.03)	18.77(8.4, 41.92)	100.87	4.23(3.16)	18.75(9.59)	17	35.45(21.97, 57.21)	35.1(21.93, 56.18)	561.59	5.13(4.46)	34.99(23.45)
skin and subcutaneous tissue disorders	dermatitis bullous	3	21.04(6.77, 65.36)	21(6.74, 65.45)	57.08	4.39(2.97)	20.98(8.13)
skin and subcutaneous tissue disorders	stevens-johnson syndrome	9	19.76(10.26, 38.08)	19.64(10.29, 37.5)	159.1	4.29(3.4)	19.62(11.33)							9	17.96(9.32, 34.59)	17.85(9.35, 34.08)	143.08	4.16(3.26)	17.84(10.3)	16	22.52(13.76, 36.87)	22.31(13.67, 36.42)	325.22	4.48(3.79)	22.27(14.74)
skin and subcutaneous tissue disorders	purpura	3	17.73(5.71, 55.07)	17.69(5.68, 55.14)	47.22	4.14(2.73)	17.68(6.85)													4	11.68(4.38, 31.18)	11.66(4.38, 31.07)	38.93	3.54(2.27)	11.64(5.12)
skin and subcutaneous tissue disorders	erythema multiforme	3	15.8(5.09, 49.06)	15.76(5.06, 49.12)	41.46	3.98(2.56)	15.75(6.1)
skin and subcutaneous tissue disorders	drug eruption	3	8.71(2.81, 27.06)	8.7(2.79, 27.12)	20.43	3.12(1.7)	8.69(3.37)							14	37.92(22.39, 64.21)	37.56(22.13, 63.76)	497.41	5.23(4.49)	37.49(24.13)	16	27.37(16.72, 44.8)	27.11(16.61, 44.25)	401.56	4.76(4.07)	27.05(17.91)
skin and subcutaneous tissue disorders	urticaria							15	7.62(4.57, 12.68)	7.51(4.51, 12.5)	84.81	2.91(2.2)	7.51(4.9)	22	4.86(3.19, 7.4)	4.8(3.18, 7.24)	66.33	2.26(1.67)	4.8(3.37)	14	3.99(2.36, 6.76)	3.97(2.34, 6.74)	31.14	1.99(1.25)	3.97(2.55)
skin and subcutaneous tissue disorders	angioedema							6	6.65(2.98, 14.85)	6.62(2.96, 14.79)	28.64	2.73(1.65)	6.62(3.38)	5	5.65(2.35, 13.59)	5.63(2.33, 13.6)	19.06	2.49(1.34)	5.63(2.7)	10	6.25(3.35, 11.64)	6.22(3.32, 11.65)	43.79	2.64(1.78)	6.21(3.69)
pregnancy, puerperium and perinatal conditions	low birth weight baby	18	154.91(97.14, 247.05)	152.84(97.38, 239.89)	2696.57	7.25(6.59)	151.78(102.71)	8	64.29(32.02, 129.09)	63.76(32.11, 126.61)	492.56	5.99(5.04)	63.54(35.46)
pregnancy, puerperium and perinatal conditions	premature baby	25	65.38(43.99, 97.18)	64.18(43.37, 94.98)	1550.75	6(5.44)	63.99(45.93)	14	33.1(19.52, 56.12)	32.62(19.22, 55.37)	428.6	5.03(4.29)	32.57(20.93)
pregnancy, puerperium and perinatal conditions	normal labour	9	1578.77(800.97, 3111.87)	1568.15(805.33, 3053.52)	13148.69	10.51(9.58)	1462.89(829.13)
pregnancy, puerperium and perinatal conditions	delivery	11	444.05(243.86, 808.56)	440.4(244.61, 792.89)	4726.94	8.75(7.93)	431.69(261.45)
pregnancy, puerperium and perinatal conditions	premature delivery	68	128.23(100.4, 163.76)	121.76(96.24, 154.05)	8102.03	6.92(6.57)	121.08(98.67)
pregnancy, puerperium and perinatal conditions	stillbirth	5	35.29(14.65, 84.99)	35.16(14.55, 84.94)	165.71	5.13(3.98)	35.11(16.83)
pregnancy, puerperium and perinatal conditions	premature rupture of membranes	3	34.32(11.04, 106.64)	34.25(10.99, 106.75)	96.68	5.1(3.68)	34.19(13.24)
pregnancy, puerperium and perinatal conditions	foetal death	5	30.05(12.48, 72.36)	29.94(12.39, 72.33)	139.7	4.9(3.74)	29.9(14.33)
pregnancy, puerperium and perinatal conditions	normal newborn	3	16.56(5.33, 51.42)	16.52(5.3, 51.49)	43.72	4.05(2.63)	16.51(6.4)
pregnancy, puerperium and perinatal conditions	live birth	3	10.97(3.53, 34.05)	10.94(3.51, 34.1)	27.09	3.45(2.03)	10.94(4.24)
blood and lymphatic system disorders	monocytosis	3	299.02(95.58, 935.53)	298.35(95.72, 929.89)	877.06	8.2(6.77)	294.34(113.33)	4	288.12(107.1, 775.15)	286.92(107.68, 764.49)	1122.18	8.14(6.86)	282.52(123.43)
blood and lymphatic system disorders	eosinophilia	5	16.76(6.96, 40.36)	16.7(6.91, 40.34)	73.78	4.06(2.9)	16.69(8)	4	10.22(3.83, 27.3)	10.18(3.82, 27.12)	33.12	3.35(2.08)	10.18(4.47)							6	8.7(3.9, 19.39)	8.67(3.88, 19.37)	40.69	3.11(2.04)	8.66(4.43)
blood and lymphatic system disorders	thrombocytopenia neonatal	3	1007.48(316.25, 3209.52)	1005.22(316.26, 3195.06)	2876.9	9.91(8.45)	960.92(364.45)
blood and lymphatic system disorders	anisocytosis							10	951.64(502.45, 1802.41)	941.69(502.94, 1763.18)	8938.62	9.81(8.93)	895.8(524.95)
blood and lymphatic system disorders	macrocytosis							10	635.51(337.27, 1197.48)	628.87(335.87, 1177.47)	6061.23	9.25(8.38)	608.08(357.88)
blood and lymphatic system disorders	lymphocytosis							10	225.2(120.32, 421.49)	222.85(119.02, 417.26)	2182.18	7.78(6.92)	220.19(130.32)
blood and lymphatic system disorders	polycythaemia							6	115.49(51.62, 258.36)	114.77(51.38, 256.35)	672.5	6.83(5.76)	114.06(58.15)
blood and lymphatic system disorders	leukocytosis							7	18.05(8.58, 37.98)	17.93(8.51, 37.76)	111.82	4.16(3.16)	17.91(9.61)	3	8.29(2.67, 25.76)	8.28(2.66, 25.81)	19.2	3.05(1.63)	8.28(3.21)	5	7.23(3, 17.39)	7.21(2.98, 17.42)	26.73	2.85(1.69)	7.2(3.46)
blood and lymphatic system disorders	pancytopenia							6	5.13(2.3, 11.46)	5.11(2.29, 11.41)	19.85	2.35(1.28)	5.11(2.61)
blood and lymphatic system disorders	thrombocytopenia							11	4.94(2.72, 8.94)	4.89(2.72, 8.8)	34.11	2.29(1.47)	4.89(2.97)
injury, poisoning and procedural complications	foetal exposure during pregnancy	28	31.1(21.38, 45.24)	30.47(21, 44.22)	797.57	4.93(4.4)	30.43(22.24)	28	22.88(15.71, 33.33)	22.24(15.33, 32.27)	568.04	4.47(3.94)	22.21(16.22)
injury, poisoning and procedural complications	maternal exposure during delivery	4	139.14(51.98, 372.43)	138.72(52.06, 369.61)	543.48	7.11(5.84)	137.85(60.48)
injury, poisoning and procedural complications	exposure to sars-cov-2	3	70.79(22.76, 220.19)	70.64(22.66, 220.17)	205.29	6.14(4.72)	70.41(27.25)
injury, poisoning and procedural complications	maternal exposure during pregnancy	101	36.18(29.54, 44.33)	33.52(27.55, 40.78)	3189.31	5.07(4.77)	33.47(28.25)
injury, poisoning and procedural complications	maternal drugs affecting foetus	3	23.2(7.47, 72.05)	23.15(7.43, 72.15)	63.5	4.53(3.11)	23.12(8.96)
injury, poisoning and procedural complications	exposure during pregnancy	11	5.11(2.83, 9.26)	5.08(2.82, 9.15)	36.1	2.34(1.52)	5.08(3.09)
injury, poisoning and procedural complications	product use in unapproved indication	17	3.92(2.43, 6.32)	3.88(2.42, 6.21)	36.49	1.96(1.29)	3.88(2.6)
renal and urinary disorders	tubulointerstitial nephritis	4	13.7(5.13, 36.57)	13.66(5.13, 36.4)	46.93	3.77(2.5)	13.66(6.01)	11	30.26(16.69, 54.85)	29.92(16.62, 53.87)	307.11	4.9(4.08)	29.87(18.16)							5	7.83(3.25, 18.84)	7.81(3.23, 18.87)	29.68	2.96(1.81)	7.8(3.74)
renal and urinary disorders	crystalluria	3	314.84(100.59, 985.41)	314.13(100.79, 979.07)	923.1	8.27(6.85)	309.68(119.2)
renal and urinary disorders	oliguria	3	24.94(8.03, 77.46)	24.88(7.98, 77.55)	68.69	4.64(3.22)	24.85(9.63)
renal and urinary disorders	proteinuria	3	9.7(3.12, 30.12)	9.68(3.11, 30.17)	23.34	3.27(1.86)	9.67(3.75)
renal and urinary disorders	haematuria	3	6.36(2.05, 19.74)	6.34(2.03, 19.76)	13.51	2.67(1.25)	6.34(2.46)
renal and urinary disorders	nephritis allergic							4	414.38(153.52, 1118.53)	412.65(154.87, 1099.49)	1606.53	8.66(7.37)	403.6(175.84)
immune system disorders	type iv hypersensitivity reaction	29	507.54(349.85, 736.3)	496.55(342.16, 720.6)	14023.02	8.92(8.4)	485.51(355.63)	11	254.15(139.7, 462.35)	251.23(139.54, 452.31)	2704.74	7.95(7.13)	247.86(150.23)	3	47.21(15.19, 146.73)	47.11(15.11, 146.83)	135.09	5.55(4.14)	47.01(18.2)
immune system disorders	jarisch-herxheimer reaction	8	898.9(442.35, 1826.68)	893.53(441.24, 1809.45)	6851.23	9.75(8.78)	858.36(474.24)	3	153.5(49.19, 479.05)	153.02(49.1, 476.93)	449.36	7.25(5.82)	151.77(58.56)
immune system disorders	anaphylactic reaction	10	8.46(4.54, 15.75)	8.4(4.49, 15.73)	65.22	3.07(2.21)	8.4(4.99)	10	13.23(7.09, 24.68)	13.1(7.13, 24.05)	111.81	3.71(2.85)	13.09(7.77)	14	10.99(6.49, 18.6)	10.89(6.42, 18.49)	125.82	3.44(2.71)	10.89(7.01)	21	15.8(10.27, 24.31)	15.62(10.15, 24.04)	287.09	3.96(3.36)	15.59(10.88)
immune system disorders	drug hypersensitivity	40	7.49(5.47, 10.26)	7.29(5.33, 9.98)	218.02	2.87(2.42)	7.29(5.6)	14	6.97(4.11, 11.81)	6.88(4.05, 11.68)	70.47	2.78(2.05)	6.88(4.42)	29	5.08(3.51, 7.33)	4.99(3.51, 7.1)	93.01	2.32(1.8)	4.99(3.67)	20	5.75(3.7, 8.93)	5.69(3.7, 8.76)	77.45	2.51(1.89)	5.69(3.93)
immune system disorders	hypersensitivity	15	3.1(1.86, 5.15)	3.07(1.84, 5.11)	21.07	1.62(0.91)	3.07(2.01)	8	3.9(1.95, 7.83)	3.88(1.95, 7.7)	17.13	1.96(1.01)	3.88(2.17)
immune system disorders	anaphylactic shock	4	7.13(2.67, 19.03)	7.11(2.67, 18.94)	21.01	2.83(1.56)	7.11(3.13)							18	29.82(18.73, 47.49)	29.46(18.77, 46.24)	494.44	4.88(4.23)	29.42(19.94)	15	20.87(12.55, 34.72)	20.69(12.43, 34.44)	280.7	4.37(3.66)	20.66(13.49)
metabolism and nutrition disorders	failure to thrive	5	52.55(21.81, 126.59)	52.36(21.67, 126.49)	251.29	5.71(4.55)	52.23(25.03)
metabolism and nutrition disorders	metabolic alkalosis							4	144.34(53.86, 386.86)	143.74(53.95, 382.99)	562.61	7.16(5.88)	142.63(62.51)
metabolism and nutrition disorders	metabolic acidosis							9	14.47(7.5, 27.9)	14.34(7.51, 27.38)	111.71	3.84(2.94)	14.33(8.27)
general disorders and administration site conditions	drug resistance	8	20.8(10.38, 41.69)	20.68(10.41, 41.07)	149.74	4.37(3.42)	20.66(11.55)	6	12.18(5.46, 27.18)	12.11(5.42, 27.05)	61.13	3.6(2.52)	12.1(6.18)	5	12.27(5.1, 29.52)	12.23(5.06, 29.54)	51.53	3.61(2.45)	12.22(5.86)
general disorders and administration site conditions	multiple organ dysfunction syndrome	3	7.19(2.32, 22.32)	7.18(2.3, 22.38)	15.94	2.84(1.43)	7.17(2.78)	6	10.23(4.58, 22.84)	10.17(4.55, 22.72)	49.63	3.35(2.27)	10.17(5.19)							6	6(2.69, 13.38)	5.98(2.68, 13.36)	24.91	2.58(1.51)	5.98(3.06)
general disorders and administration site conditions	oedema	16	13.22(8.07, 21.64)	13.07(8.01, 21.33)	178.43	3.71(3.02)	13.06(8.65)	4	4.64(1.74, 12.4)	4.63(1.74, 12.34)	11.38	2.21(0.94)	4.63(2.03)
gastrointestinal disorders	enterocolitis haemorrhagic	5	154.82(64.14, 373.74)	154.25(63.85, 372.63)	755.94	7.26(6.1)	153.17(73.27)							26	769.4(518.46, 1141.8)	755.56(510.54, 1118.18)	18906.61	9.51(8.95)	729.12(524.03)	23	484.4(318.15, 737.54)	477.77(316.57, 721.07)	10479.55	8.84(8.24)	457.57(321.88)
gastrointestinal disorders	intestinal ischaemia	4	38.85(14.55, 103.76)	38.74(14.54, 103.22)	146.8	5.27(4)	38.67(17)
gastrointestinal disorders	necrotising colitis							3	138.5(44.4, 432.03)	138.07(44.3, 430.33)	405.19	7.1(5.67)	137.04(52.9)
cardiac disorders	bradycardia neonatal							4	166.88(62.23, 447.52)	166.18(62.37, 442.78)	650.87	7.36(6.09)	164.7(72.15)
cardiac disorders	cardiac aneurysm							3	143.91(46.13, 448.98)	143.46(46.03, 447.13)	421.12	7.15(5.73)	142.36(54.94)
cardiac disorders	ventricular extrasystoles							3	14.05(4.52, 43.68)	14.01(4.5, 43.67)	36.24	3.81(2.39)	14(5.42)
surgical and medical procedures	caesarean section	9	22.73(11.8, 43.8)	22.59(11.83, 43.13)	185.53	4.5(3.6)	22.56(13.03)
surgical and medical procedures	abortion induced	3	9.33(3, 28.96)	9.31(2.99, 29.02)	22.24	3.22(1.8)	9.3(3.61)
respiratory, thoracic and mediastinal disorders	neonatal respiratory distress syndrome	5	99.1(41.1, 238.95)	98.73(40.87, 238.5)	481.54	6.62(5.46)	98.29(47.06)	5	62.48(25.91, 150.69)	62.16(25.73, 150.16)	299.91	5.95(4.79)	61.96(29.66)
respiratory, thoracic and mediastinal disorders	bronchospasm	3	9.17(2.95, 28.48)	9.15(2.94, 28.52)	21.79	3.19(1.78)	9.15(3.55)	3	12.59(4.05, 39.12)	12.55(4.03, 39.12)	31.89	3.65(2.23)	12.55(4.86)	8	22.56(11.26, 45.21)	22.44(11.3, 44.56)	163.74	4.49(3.54)	22.42(12.53)	5	11.81(4.91, 28.42)	11.77(4.87, 28.43)	49.25	3.56(2.4)	11.76(5.64)
nervous system disorders	hypotonia	4	20.58(7.71, 54.93)	20.52(7.7, 54.67)	74.21	4.36(3.09)	20.5(9.01)
nervous system disorders	encephalopathy							3	6.05(1.95, 18.79)	6.03(1.93, 18.79)	12.6	2.59(1.18)	6.03(2.34)
hepatobiliary disorders	hepatotoxicity							6	17.31(7.76, 38.65)	17.21(7.71, 38.44)	91.56	4.1(3.03)	17.19(8.78)
hepatobiliary disorders	cholestasis							3	7.62(2.45, 23.68)	7.6(2.44, 23.69)	17.19	2.93(1.51)	7.6(2.94)	3	7.61(2.45, 23.62)	7.59(2.44, 23.66)	17.17	2.92(1.51)	7.59(2.94)	6	8.58(3.85, 19.14)	8.56(3.83, 19.12)	40.03	3.1(2.02)	8.55(4.37)
eye disorders	ulcerative keratitis	3	51.72(16.64, 160.8)	51.61(16.56, 160.86)	148.55	5.69(4.27)	51.49(19.93)
eye disorders	eye inflammation	3	14.63(4.71, 45.44)	14.6(4.68, 45.5)	37.99	3.87(2.45)	14.59(5.65)
vascular disorders	pallor							3	5.55(1.79, 17.23)	5.53(1.77, 17.24)	11.14	2.47(1.05)	5.53(2.14)
investigations	sars-cov-2 test positive	3	9.15(2.95, 28.42)	9.13(2.93, 28.46)	21.73	3.19(1.77)	9.13(3.54)
investigations	culture stool positive													7	1229.9(572.86, 2640.51)	1223.94(569.88, 2628.66)	8078.45	10.17(9.14)	1156(609.98)	4	335.74(123.98, 909.19)	334.94(123.27, 910.1)	1291.72	8.34(7.05)	324.89(141.16)
investigations	klebsiella test positive													5	332.47(137.22, 805.57)	331.32(137.15, 800.38)	1620.84	8.35(7.18)	326.14(155.53)	5	223.84(92.21, 543.37)	223.18(92.39, 539.14)	1083.53	7.77(6.6)	218.68(104.12)
investigations	prothrombin time prolonged													4	29.93(11.21, 79.92)	29.85(11.2, 79.53)	111.39	4.9(3.63)	29.81(13.11)	3	11.97(3.85, 37.17)	11.95(3.83, 37.25)	30.07	3.58(2.16)	11.94(4.62)
investigations	eosinophil count increased													3	17.97(5.79, 55.82)	17.94(5.76, 55.92)	47.94	4.16(2.75)	17.92(6.94)	4	12.96(4.86, 34.6)	12.94(4.86, 34.48)	44.01	3.69(2.42)	12.92(5.68)
investigations	aspartate aminotransferase increased													10	8.52(4.57, 15.87)	8.47(4.52, 15.86)	65.88	3.08(2.23)	8.46(5.03)	12	6.36(3.6, 11.22)	6.32(3.58, 11.16)	53.79	2.66(1.87)	6.32(3.93)
investigations	alanine aminotransferase increased													12	9.02(5.11, 15.92)	8.95(5.07, 15.8)	84.84	3.16(2.37)	8.95(5.56)	10	4.58(2.46, 8.53)	4.56(2.44, 8.54)	27.79	2.19(1.33)	4.56(2.71)
investigations	c-reactive protein increased													7	8.55(4.07, 17.97)	8.51(4.04, 17.92)	46.42	3.09(2.09)	8.51(4.57)	5	4.19(1.74, 10.08)	4.18(1.73, 10.1)	12.1	2.06(0.91)	4.18(2)
investigations	white blood cell count increased													5	5.88(2.44, 14.15)	5.86(2.43, 14.16)	20.17	2.55(1.39)	5.86(2.81)	7	5(2.38, 10.5)	4.98(2.36, 10.49)	22.28	2.32(1.31)	4.98(2.68)
investigations	gamma-glutamyltransferase increased													7	13.99(6.66, 29.41)	13.93(6.61, 29.34)	83.97	3.8(2.8)	13.92(7.48)
investigations	transaminases increased													5	10.76(4.47, 25.9)	10.73(4.44, 25.92)	44.1	3.42(2.27)	10.72(5.14)
investigations	international normalised ratio increased													4	6.66(2.5, 17.77)	6.64(2.49, 17.69)	19.18	2.73(1.46)	6.64(2.92)
investigations	blood creatine phosphokinase increased													3	6.46(2.08, 20.07)	6.45(2.07, 20.1)	13.82	2.69(1.27)	6.45(2.5)
investigations	oxygen saturation decreased													8	6.38(3.19, 12.79)	6.35(3.2, 12.61)	36.12	2.67(1.72)	6.35(3.55)
investigations	liver function test abnormal													4	5.68(2.13, 15.16)	5.67(2.13, 15.11)	15.39	2.5(1.24)	5.67(2.49)
investigations	fibrinolysis																			3	1248.59(377.55, 4129.2)	1246.35(377.05, 4119.86)	3346.89	10.13(8.62)	1117.52(410.79)
investigations	clostridium test positive																			5	69.98(29.01, 168.84)	69.78(28.89, 168.57)	336.8	6.12(4.95)	69.34(33.18)
investigations	blood lactate dehydrogenase increased																			7	10.9(5.19, 22.91)	10.86(5.16, 22.87)	62.62	3.44(2.44)	10.85(5.83)
investigations	drug level decreased																			3	8.87(2.86, 27.54)	8.86(2.84, 27.61)	20.89	3.15(1.73)	8.85(3.43)
investigations	blood urea increased																			5	6.7(2.78, 16.12)	6.68(2.77, 16.14)	24.16	2.74(1.58)	6.68(3.2)
investigations	blood bilirubin increased																			6	5.43(2.44, 12.11)	5.42(2.43, 12.11)	21.6	2.44(1.37)	5.41(2.77)
investigations	blood pressure decreased																			9	4.05(2.11, 7.81)	4.04(2.12, 7.71)	20.59	2.01(1.12)	4.04(2.33)
skin and subcutaneous tissue disorders	rash													33	3.12(2.21, 4.4)	3.07(2.2, 4.28)	46.31	1.62(1.13)	3.07(2.3)	44	3.96(2.93, 5.34)	3.88(2.89, 5.21)	94.67	1.96(1.53)	3.88(3.02)
skin and subcutaneous tissue disorders	linear iga disease													6	200.26(89.47, 448.21)	199.43(89.29, 445.44)	1173.38	7.63(6.55)	197.54(100.67)
skin and subcutaneous tissue disorders	rash morbilliform													3	51.27(16.49, 159.38)	51.16(16.41, 159.45)	147.2	5.67(4.26)	51.04(19.76)
skin and subcutaneous tissue disorders	rash macular													7	7.64(3.63, 16.05)	7.6(3.61, 16.01)	40.17	2.93(1.92)	7.6(4.08)
skin and subcutaneous tissue disorders	toxic skin eruption																			5	14(5.82, 33.7)	13.96(5.78, 33.72)	60.11	3.8(2.64)	13.95(6.69)
skin and subcutaneous tissue disorders	petechiae																			3	9.17(2.95, 28.49)	9.16(2.94, 28.55)	21.79	3.19(1.78)	9.15(3.55)
skin and subcutaneous tissue disorders	rash papular																			3	5.31(1.71, 16.5)	5.31(1.7, 16.55)	10.48	2.41(0.99)	5.3(2.06)
skin and subcutaneous tissue disorders	erythema																			17	3.44(2.13, 5.55)	3.42(2.14, 5.47)	29.14	1.77(1.1)	3.42(2.29)
skin and subcutaneous tissue disorders	pruritus																			28	3.2(2.2, 4.65)	3.17(2.18, 4.6)	41.72	1.66(1.13)	3.17(2.32)
infections and infestations	clostridial infection													4	47.36(17.73, 126.51)	47.24(17.73, 125.87)	180.63	5.56(4.29)	47.13(20.71)	5	41.96(17.41, 101.11)	41.83(17.32, 101.05)	198.54	5.38(4.22)	41.68(19.97)
infections and infestations	clostridium colitis													5	164.66(68.2, 397.58)	164.09(67.93, 396.4)	804.17	7.35(6.18)	162.82(77.87)
infections and infestations	pneumonia aspiration													3	7.47(2.41, 23.2)	7.46(2.39, 23.25)	16.78	2.9(1.48)	7.46(2.89)
infections and infestations	staphylococcal infection													4	5.18(1.94, 13.81)	5.17(1.94, 13.78)	13.44	2.37(1.1)	5.16(2.27)
infections and infestations	sepsis													8	3.69(1.84, 7.4)	3.68(1.85, 7.31)	15.61	1.88(0.93)	3.68(2.06)
infections and infestations	empyema																			3	31.18(10.03, 96.94)	31.13(9.99, 97.03)	87.24	4.96(3.54)	31.04(12.02)
infections and infestations	conjunctivitis																			3	5.87(1.89, 18.23)	5.86(1.88, 18.26)	12.1	2.55(1.13)	5.86(2.27)
hepatobiliary disorders	jaundice													7	13.01(6.19, 27.34)	12.95(6.15, 27.27)	77.16	3.69(2.69)	12.94(6.95)	10	9.15(4.91, 17.03)	9.1(4.86, 17.04)	72.06	3.18(2.33)	9.09(5.4)
hepatobiliary disorders	hepatic function abnormal													8	12(5.99, 24.06)	11.94(6.01, 23.71)	80.21	3.58(2.63)	11.94(6.67)	8	5.55(2.77, 11.12)	5.53(2.78, 10.98)	29.68	2.47(1.52)	5.53(3.09)
hepatobiliary disorders	drug-induced liver injury													3	5.31(1.71, 16.49)	5.3(1.7, 16.52)	10.48	2.41(0.99)	5.3(2.05)	7	8.62(4.1, 18.11)	8.59(4.08, 18.09)	46.91	3.1(2.1)	8.58(4.61)
hepatobiliary disorders	hepatitis toxic													5	79.87(33.14, 192.51)	79.6(32.95, 192.29)	386.59	6.31(5.15)	79.3(37.98)
hepatobiliary disorders	jaundice cholestatic													3	46.4(14.93, 144.22)	46.31(14.86, 144.34)	132.69	5.53(4.11)	46.21(17.89)
hepatobiliary disorders	hepatic failure													7	11.82(5.62, 24.84)	11.76(5.58, 24.77)	68.93	3.56(2.55)	11.76(6.32)
hepatobiliary disorders	cholecystitis																			5	14.88(6.18, 35.83)	14.84(6.14, 35.85)	64.47	3.89(2.73)	14.82(7.11)
hepatobiliary disorders	hepatitis																			5	6.24(2.59, 15.02)	6.23(2.58, 15.05)	21.94	2.64(1.48)	6.22(2.99)
hepatobiliary disorders	liver disorder																			6	4.24(1.9, 9.46)	4.23(1.89, 9.45)	14.82	2.08(1.01)	4.23(2.16)
respiratory, thoracic and mediastinal disorders	laryngospasm													3	41.26(13.28, 128.22)	41.17(13.21, 128.32)	117.37	5.36(3.94)	41.1(15.91)
respiratory, thoracic and mediastinal disorders	aspiration													3	15.15(4.88, 47.05)	15.12(4.85, 47.13)	39.54	3.92(2.5)	15.11(5.85)
respiratory, thoracic and mediastinal disorders	eosinophilic pneumonia																			3	24.61(7.92, 76.48)	24.57(7.88, 76.58)	67.68	4.62(3.2)	24.51(9.49)
respiratory, thoracic and mediastinal disorders	pulmonary alveolar haemorrhage																			3	12.51(4.03, 38.86)	12.49(4.01, 38.93)	31.69	3.64(2.22)	12.48(4.83)
respiratory, thoracic and mediastinal disorders	respiratory depression																			5	10.26(4.26, 24.69)	10.23(4.23, 24.71)	41.62	3.35(2.2)	10.22(4.9)
respiratory, thoracic and mediastinal disorders	tachypnoea																			4	7.59(2.85, 20.26)	7.58(2.84, 20.2)	22.83	2.92(1.65)	7.57(3.33)
respiratory, thoracic and mediastinal disorders	interstitial lung disease																			12	6.44(3.65, 11.36)	6.4(3.63, 11.3)	54.68	2.68(1.89)	6.39(3.98)
general disorders and administration site conditions	face oedema													5	10.95(4.55, 26.36)	10.92(4.52, 26.38)	45.03	3.45(2.29)	10.91(5.23)	3	6.39(2.06, 19.84)	6.38(2.05, 19.89)	13.6	2.67(1.26)	6.38(2.47)
general disorders and administration site conditions	pyrexia													30	3.77(2.63, 5.41)	3.71(2.61, 5.28)	59.75	1.89(1.38)	3.71(2.74)
general disorders and administration site conditions	hyperpyrexia																			3	21.77(7.01, 67.65)	21.73(6.97, 67.73)	59.23	4.44(3.02)	21.69(8.4)
general disorders and administration site conditions	systemic inflammatory response syndrome																			3	21.26(6.84, 66.05)	21.22(6.81, 66.14)	57.7	4.4(2.99)	21.18(8.2)
general disorders and administration site conditions	drug ineffective for unapproved indication																			11	7.71(4.26, 13.95)	7.67(4.26, 13.81)	63.77	2.94(2.12)	7.66(4.66)
blood and lymphatic system disorders	disseminated intravascular coagulation													4	14.27(5.35, 38.1)	14.24(5.34, 37.94)	49.2	3.83(2.56)	14.23(6.26)	4	6.91(2.59, 18.44)	6.9(2.59, 18.38)	20.16	2.79(1.52)	6.89(3.03)
blood and lymphatic system disorders	granulocytopenia													3	26.72(8.6, 83)	26.66(8.55, 83.09)	74.02	4.74(3.32)	26.63(10.32)
blood and lymphatic system disorders	coagulopathy													3	8.28(2.67, 25.72)	8.27(2.65, 25.78)	19.17	3.05(1.63)	8.27(3.2)
blood and lymphatic system disorders	leukopenia													7	6.54(3.11, 13.75)	6.52(3.1, 13.73)	32.7	2.7(1.7)	6.51(3.5)
blood and lymphatic system disorders	haemolytic anaemia																			5	15.37(6.38, 37)	15.33(6.35, 37.03)	66.87	3.94(2.78)	15.31(7.34)
cardiac disorders	kounis syndrome													3	98.19(31.55, 305.63)	97.99(31.44, 305.41)	286.66	6.61(5.19)	97.54(37.72)	8	77.31(38.5, 155.24)	76.95(38.75, 152.8)	595.49	6.26(5.31)	76.41(42.64)
cardiac disorders	ventricular fibrillation													4	20.41(7.65, 54.48)	20.35(7.64, 54.22)	73.55	4.35(3.08)	20.34(8.94)	5	10.34(4.3, 24.89)	10.31(4.27, 24.91)	42.02	3.37(2.21)	10.3(4.94)
cardiac disorders	cardiac arrest													9	5.65(2.93, 10.88)	5.62(2.94, 10.73)	34.2	2.49(1.59)	5.62(3.25)	12	3.61(2.04, 6.36)	3.59(2.03, 6.34)	22.43	1.84(1.06)	3.59(2.23)
cardiac disorders	cardio-respiratory arrest													4	4.6(1.73, 12.28)	4.59(1.72, 12.23)	11.25	2.2(0.93)	4.59(2.02)
cardiac disorders	tachycardia													9	4.19(2.18, 8.08)	4.17(2.18, 7.96)	21.74	2.06(1.16)	4.17(2.41)
cardiac disorders	arteriospasm coronary																			3	20.61(6.63, 64.04)	20.57(6.6, 64.11)	55.77	4.36(2.94)	20.54(7.95)
vascular disorders	cyanosis													4	10.92(4.09, 29.15)	10.9(4.09, 29.04)	35.94	3.44(2.18)	10.89(4.79)
vascular disorders	hypotension													19	4.38(2.79, 6.9)	4.34(2.77, 6.81)	48.98	2.12(1.48)	4.34(2.97)
vascular disorders	vasculitis																			4	11.91(4.46, 31.79)	11.89(4.46, 31.68)	39.85	3.57(2.3)	11.87(5.22)
vascular disorders	shock																			9	11.05(5.74, 21.29)	11(5.76, 21)	81.77	3.46(2.56)	10.99(6.35)
psychiatric disorders	persecutory delusion													3	62.8(20.2, 195.28)	62.67(20.11, 195.33)	181.52	5.97(4.55)	62.49(24.18)
psychiatric disorders	hallucination, auditory													3	8.72(2.81, 27.09)	8.71(2.79, 27.15)	20.46	3.12(1.71)	8.7(3.37)
psychiatric disorders	psychotic disorder													4	6.96(2.61, 18.58)	6.95(2.61, 18.52)	20.37	2.8(1.53)	6.95(3.06)
psychiatric disorders	delirium																			6	4.55(2.04, 10.14)	4.54(2.03, 10.14)	16.55	2.18(1.11)	4.54(2.32)
gastrointestinal disorders	megacolon													3	105.13(33.77, 327.27)	104.91(33.66, 326.98)	307.21	6.71(5.29)	104.39(40.36)	3	48.09(15.46, 149.64)	48.01(15.4, 149.64)	137.48	5.58(4.16)	47.8(18.49)
gastrointestinal disorders	melaena													6	14.83(6.65, 33.07)	14.77(6.61, 32.99)	77	3.88(2.81)	14.76(7.54)
gastrointestinal disorders	oral discomfort													3	7.29(2.35, 22.64)	7.28(2.34, 22.69)	16.24	2.86(1.45)	7.28(2.82)
nervous system disorders	brain oedema													3	11.13(3.59, 34.57)	11.11(3.56, 34.63)	27.6	3.47(2.06)	11.11(4.3)
nervous system disorders	hemiparesis													3	6.87(2.21, 21.33)	6.86(2.2, 21.38)	15.01	2.78(1.36)	6.86(2.66)
nervous system disorders	epilepsy																			6	5.88(2.64, 13.11)	5.86(2.62, 13.09)	24.21	2.55(1.48)	5.86(3)
renal and urinary disorders	renal impairment													11	7.41(4.1, 13.42)	7.36(4.09, 13.25)	60.53	2.88(2.06)	7.36(4.48)	12	3.8(2.16, 6.71)	3.78(2.14, 6.67)	24.61	1.92(1.13)	3.78(2.35)
metabolism and nutrition disorders	vitamin k deficiency													3	446.79(142.2, 1403.78)	445.87(143.05, 1389.68)	1303.67	8.77(7.33)	436.53(167.49)
metabolism and nutrition disorders	hypokalaemia																			12	9.39(5.32, 16.57)	9.33(5.28, 16.47)	89.25	3.22(2.43)	9.32(5.8)
injury, poisoning and procedural complications	infusion related reaction																			6	4.04(1.81, 9)	4.03(1.8, 9)	13.66	2.01(0.94)	4.03(2.06)
