# Supplementary material for: Will the introduction of β-lactamase inhibitors alter the adverse event profile of parent penicillins antibiotics? a pharmacovigilance study based on amoxicillin-clavulanate and ampicillin-sulbactam
Source: Front Pharmacol. 2026 Mar 13;17:1772354. doi: 10.3389/fphar.2026.1772354 (PMC13021895; doi:10.3389/fphar.2026.1772354)
Supplement: Supplementary file 2 [file DataSheet6.xlsx]

## Sheet: Sheet 1
soc	pt	ampicillin <60	ROR(95% CI)	PRR(95% CI)	chisq	IC(IC025)	EBGM(EBGM05)	ampicillin >=60	ROR(95% CI)	PRR(95% CI)	chisq	IC(IC025)	EBGM(EBGM05)	ASS <60	ROR(95% CI)	PRR(95% CI)	chisq	IC(IC025)	EBGM(EBGM05)	ASS >=60	ROR(95% CI)	PRR(95% CI)	chisq	IC(IC025)	EBGM(EBGM05)
infections and infestations	pathogen resistance	5	28.15(11.68, 67.82)	28.02(11.6, 67.69)	130.1	4.81(3.65)	27.98(13.41)	4	74.89(27.97, 200.54)	74.34(27.9, 198.08)	288.71	6.21(4.94)	74.15(32.52)
infections and infestations	systemic candida	7	131.38(62.31, 277.03)	130.52(61.97, 274.88)	893	7.02(6.01)	129.55(69.4)													3	49.44(15.89, 153.89)	49.35(15.83, 153.81)	141.44	5.62(4.2)	49.12(19)
infections and infestations	candida infection	7	23.9(11.36, 50.27)	23.74(11.27, 50)	152.34	4.57(3.56)	23.71(12.73)
infections and infestations	septic shock	5	6.61(2.74, 15.91)	6.58(2.72, 15.9)	23.68	2.72(1.56)	6.58(3.15)	4	7.05(2.64, 18.85)	7(2.63, 18.65)	20.6	2.81(1.54)	7(3.07)							8	4.98(2.49, 9.98)	4.96(2.5, 9.85)	25.3	2.31(1.36)	4.96(2.77)
infections and infestations	rash pustular	4	23.82(8.92, 63.64)	23.74(8.91, 63.25)	87.01	4.57(3.3)	23.71(10.42)
infections and infestations	klebsiella infection	4	35.72(13.37, 95.44)	35.59(13.36, 94.83)	134.2	5.15(3.88)	35.52(15.61)							8	55.35(27.59, 111.07)	55.04(27.72, 109.3)	422.8	5.78(4.83)	54.82(30.61)	3	19.46(6.26, 60.47)	19.42(6.23, 60.53)	52.33	4.28(2.86)	19.39(7.51)
infections and infestations	sepsis neonatal	3	218.28(69.79, 682.69)	217.66(69.83, 678.4)	638.98	7.75(6.32)	214.97(82.8)
infections and infestations	listeriosis	3	151.65(48.59, 473.29)	151.22(48.52, 471.32)	443.83	7.23(5.8)	149.92(57.85)
infections and infestations	pseudomembranous colitis	3	80.26(25.78, 249.9)	80.03(25.68, 249.44)	233.07	6.32(4.9)	79.67(30.8)							4	79.27(29.62, 212.1)	79.04(29.66, 210.6)	306.44	6.3(5.02)	78.59(34.49)	3	30.19(9.71, 93.88)	30.14(9.67, 93.94)	84.27	4.91(3.49)	30.05(11.63)
infections and infestations	bacterial disease carrier	3	193.21(61.83, 603.82)	192.67(61.82, 600.51)	565.75	7.57(6.15)	190.56(73.45)
infections and infestations	clostridium difficile infection	3	8.13(2.62, 25.27)	8.11(2.6, 25.28)	18.71	3.02(1.6)	8.11(3.14)							3	6.37(2.05, 19.79)	6.36(2.04, 19.82)	13.55	2.67(1.25)	6.36(2.46)
infections and infestations	salmonellosis	3	88.42(28.39, 275.38)	88.17(28.29, 274.81)	257.25	6.45(5.03)	87.73(33.91)
infections and infestations	escherichia infection	3	20.17(6.49, 62.68)	20.12(6.46, 62.71)	54.44	4.33(2.91)	20.09(7.78)
infections and infestations	amniotic cavity infection	3	129.77(41.61, 404.71)	129.4(41.52, 403.31)	379.41	7.01(5.58)	128.45(49.59)
infections and infestations	clostridium difficile colitis							4	27.45(10.26, 73.46)	27.26(10.23, 72.63)	101.11	4.77(3.5)	27.23(11.95)	4	17.29(6.48, 46.17)	17.25(6.47, 45.96)	61.15	4.11(2.84)	17.23(7.57)	11	26.58(14.68, 48.14)	26.39(14.66, 47.51)	268.15	4.72(3.9)	26.33(16.02)
infections and infestations	endocarditis							3	53.36(17.14, 166.14)	53.06(17.02, 165.38)	152.98	5.73(4.31)	52.97(20.48)
infections and infestations	abscess							3	28.78(9.25, 89.57)	28.62(9.18, 89.2)	79.91	4.84(3.42)	28.6(11.06)
infections and infestations	sepsis
infections and infestations	acinetobacter infection
infections and infestations	neonatal candida infection
infections and infestations	stenotrophomonas infection
infections and infestations	trichosporon infection
infections and infestations	morganella infection
infections and infestations	aspergillus infection
blood and lymphatic system disorders	thrombocytopenia	8	4.43(2.21, 8.89)	4.41(2.22, 8.76)	21.1	2.14(1.19)	4.41(2.46)
blood and lymphatic system disorders	eosinophilia	5	14.21(5.9, 34.22)	14.15(5.86, 34.18)	61.05	3.82(2.66)	14.14(6.77)							3	6.52(2.1, 20.24)	6.51(2.09, 20.29)	13.98	2.7(1.28)	6.5(2.52)	5	7.53(3.13, 18.12)	7.51(3.11, 18.14)	28.19	2.91(1.75)	7.5(3.6)
blood and lymphatic system disorders	pancytopenia	5	5.38(2.23, 12.95)	5.36(2.22, 12.95)	17.73	2.42(1.26)	5.36(2.57)
blood and lymphatic system disorders	thrombocytopenia neonatal	3	375.31(119.39, 1179.79)	374.25(120.08, 1166.45)	1093.17	8.52(7.08)	366.36(140.51)
blood and lymphatic system disorders	monocytosis							3	455.98(145.29, 1431.01)	453.44(145.48, 1413.27)	1333.18	8.8(7.37)	446.37(171.43)
blood and lymphatic system disorders	anisocytosis
blood and lymphatic system disorders	leukocytosis													6	10.87(4.88, 24.25)	10.83(4.85, 24.19)	53.52	3.44(2.36)	10.82(5.53)
blood and lymphatic system disorders	macrocytosis
blood and lymphatic system disorders	lymphocytosis
blood and lymphatic system disorders	polycythaemia
blood and lymphatic system disorders	neutrophilia
blood and lymphatic system disorders	polychromasia
blood and lymphatic system disorders	disseminated intravascular coagulation																			6	10.89(4.88, 24.29)	10.85(4.86, 24.23)	53.62	3.44(2.37)	10.84(5.54)
skin and subcutaneous tissue disorders	rash maculo-papular	32	66.33(46.63, 94.36)	64.36(46.12, 89.81)	1989.49	6(5.5)	64.12(47.75)	4	15.04(5.62, 40.22)	14.93(5.6, 39.78)	51.99	3.9(2.63)	14.92(6.55)	11	17.02(9.4, 30.82)	16.9(9.39, 30.43)	164.38	4.08(3.26)	16.88(10.27)
skin and subcutaneous tissue disorders	drug reaction with eosinophilia and systemic symptoms	8	12.15(6.06, 24.37)	12.07(6.08, 23.97)	81.2	3.59(2.65)	12.06(6.74)	7	27.56(13.07, 58.1)	27.21(12.92, 57.3)	176.64	4.76(3.76)	27.19(14.56)	4	4.74(1.78, 12.65)	4.73(1.78, 12.6)	11.77	2.24(0.97)	4.73(2.08)
skin and subcutaneous tissue disorders	toxic epidermal necrolysis	7	20.16(9.58, 42.42)	20.04(9.52, 42.2)	126.5	4.32(3.32)	20.01(10.74)	4	24.43(9.13, 65.36)	24.26(9.11, 64.64)	89.14	4.6(3.33)	24.24(10.64)	11	24.12(13.32, 43.68)	23.93(13.29, 43.08)	241.4	4.58(3.76)	23.89(14.54)	9	19.25(9.99, 37.08)	19.14(10.02, 36.55)	154.46	4.26(3.36)	19.1(11.03)
skin and subcutaneous tissue disorders	urticaria	16	4.29(2.62, 7.03)	4.24(2.6, 6.92)	39.78	2.08(1.39)	4.24(2.81)							23	4.73(3.13, 7.14)	4.67(3.09, 7.05)	66.52	2.22(1.64)	4.67(3.31)	11	3.62(2, 6.56)	3.6(2, 6.48)	20.73	1.85(1.03)	3.6(2.19)
skin and subcutaneous tissue disorders	stevens-johnson syndrome	10	19.63(10.53, 36.6)	19.45(10.59, 35.71)	174.93	4.28(3.42)	19.43(11.54)							14	20.82(12.29, 35.27)	20.62(12.15, 35)	261.13	4.36(3.63)	20.59(13.25)	9	17.43(9.05, 33.58)	17.33(9.08, 33.09)	138.31	4.11(3.22)	17.3(10)
skin and subcutaneous tissue disorders	rash erythematous	9	9.03(4.69, 17.41)	8.96(4.69, 17.11)	63.71	3.16(2.26)	8.96(5.17)							15	11.64(7, 19.36)	11.52(6.92, 19.18)	144.15	3.53(2.81)	11.51(7.52)
skin and subcutaneous tissue disorders	acute generalised exanthematous pustulosis	9	53.97(27.97, 104.12)	53.52(28.03, 102.19)	462.49	5.74(4.84)	53.36(30.79)							12	55.23(31.25, 97.61)	54.76(31.02, 96.68)	630.93	5.77(4.98)	54.55(33.87)	10	34.63(18.58, 64.56)	34.41(18.38, 64.43)	323.36	5.1(4.24)	34.3(20.37)
skin and subcutaneous tissue disorders	angioedema	7	7.42(3.53, 15.61)	7.38(3.5, 15.54)	38.64	2.88(1.88)	7.38(3.96)							7	5.63(2.68, 11.84)	5.61(2.66, 11.81)	26.52	2.49(1.48)	5.61(3.01)
skin and subcutaneous tissue disorders	drug eruption	3	8.41(2.71, 26.14)	8.39(2.69, 26.15)	19.53	3.07(1.65)	8.39(3.25)							9	19.39(10.06, 37.36)	19.27(10.09, 36.79)	155.71	4.27(3.37)	19.24(11.11)	19	32.53(20.67, 51.18)	32.13(20.47, 50.43)	571.56	5(4.36)	32.04(21.93)
skin and subcutaneous tissue disorders	skin lesion	3	5.96(1.92, 18.52)	5.95(1.91, 18.54)	12.35	2.57(1.16)	5.95(2.3)
skin and subcutaneous tissue disorders	blister							3	6.09(1.96, 18.94)	6.06(1.94, 18.89)	12.68	2.6(1.18)	6.06(2.34)
skin and subcutaneous tissue disorders	umbilical erythema
pregnancy, puerperium and perinatal conditions	premature delivery	23	42.25(27.94, 63.9)	41.35(27.4, 62.41)	904.04	5.37(4.78)	41.26(29.19)
pregnancy, puerperium and perinatal conditions	premature baby	3	6.02(1.94, 18.71)	6.01(1.93, 18.73)	12.52	2.59(1.17)	6.01(2.33)
pregnancy, puerperium and perinatal conditions	foetal death	3	21.77(7.01, 67.66)	21.71(6.97, 67.67)	59.21	4.44(3.02)	21.69(8.4)
pregnancy, puerperium and perinatal conditions	live birth	3	13.03(4.19, 40.49)	13(4.17, 40.52)	33.21	3.7(2.28)	12.99(5.03)
pregnancy, puerperium and perinatal conditions	premature rupture of membranes	3	33.14(10.66, 103.03)	33.05(10.6, 103.01)	93.07	5.04(3.63)	32.99(12.77)
pregnancy, puerperium and perinatal conditions	stillbirth	3	26.07(8.39, 81.03)	26(8.34, 81.04)	72.01	4.7(3.28)	25.96(10.05)
pregnancy, puerperium and perinatal conditions	normal newborn	3	17.97(5.78, 55.85)	17.93(5.75, 55.88)	47.9	4.16(2.75)	17.91(6.93)
pregnancy, puerperium and perinatal conditions	low birth weight baby
pregnancy, puerperium and perinatal conditions	delivery
pregnancy, puerperium and perinatal conditions	normal labour
pregnancy, puerperium and perinatal conditions	foetal growth restriction
injury, poisoning and procedural complications	maternal exposure during pregnancy	44	21.39(15.81, 28.93)	20.54(15.31, 27.56)	818.7	4.36(3.93)	20.52(15.94)
injury, poisoning and procedural complications	exposure during pregnancy	9	5.88(3.05, 11.34)	5.84(3.06, 11.15)	36.16	2.55(1.65)	5.84(3.37)
injury, poisoning and procedural complications	foetal exposure during pregnancy	6	6.58(2.95, 14.68)	6.55(2.93, 14.63)	28.2	2.71(1.64)	6.54(3.34)
injury, poisoning and procedural complications	maternal exposure during delivery	3	106.25(34.09, 331.1)	105.95(33.99, 330.22)	309.99	6.72(5.3)	105.31(40.68)
injury, poisoning and procedural complications	exposure to sars-cov-2							3	242.07(77.46, 756.55)	240.73(77.24, 750.3)	710.23	7.9(6.47)	238.73(92)
injury, poisoning and procedural complications	medication error
injury, poisoning and procedural complications	maternal drugs affecting foetus
injury, poisoning and procedural complications	product preparation error
injury, poisoning and procedural complications	product preparation issue
general disorders and administration site conditions	oedema	17	19.46(12.05, 31.43)	19.16(11.97, 30.67)	292.54	4.26(3.59)	19.14(12.81)
general disorders and administration site conditions	drug resistance	5	9.48(3.93, 22.82)	9.44(3.91, 22.8)	37.7	3.24(2.08)	9.43(4.52)													6	12.9(5.78, 28.77)	12.85(5.75, 28.7)	65.51	3.68(2.61)	12.84(6.56)
general disorders and administration site conditions	multiple organ dysfunction syndrome	3	5.57(1.79, 17.31)	5.56(1.78, 17.33)	11.22	2.47(1.06)	5.56(2.15)	7	22.87(10.85, 48.21)	22.58(10.72, 47.55)	144.36	4.5(3.49)	22.57(12.09)							5	5.86(2.43, 14.1)	5.84(2.42, 14.11)	20.06	2.55(1.39)	5.84(2.8)
general disorders and administration site conditions	face oedema	3	6.9(2.22, 21.43)	6.88(2.21, 21.44)	15.08	2.78(1.37)	6.88(2.66)							5	8.78(3.65, 21.14)	8.75(3.62, 21.14)	34.33	3.13(1.97)	8.75(4.19)	3	6.41(2.06, 19.9)	6.4(2.05, 19.95)	13.66	2.68(1.26)	6.4(2.48)
general disorders and administration site conditions	drug ineffective							36	4.67(3.33, 6.55)	4.43(3.24, 6.06)	96.94	2.15(1.67)	4.43(3.34)
general disorders and administration site conditions	condition aggravated							9	3.7(1.91, 7.14)	3.65(1.91, 6.97)	17.39	1.87(0.97)	3.65(2.1)
general disorders and administration site conditions	treatment failure							4	11.8(4.41, 31.57)	11.72(4.4, 31.23)	39.23	3.55(2.28)	11.72(5.14)
general disorders and administration site conditions	premature baby death
respiratory, thoracic and mediastinal disorders	neonatal respiratory distress syndrome	7	96.97(46.02, 204.32)	96.33(45.74, 202.87)	656.81	6.58(5.58)	95.81(51.35)
respiratory, thoracic and mediastinal disorders	apnoea	3	14.64(4.71, 45.5)	14.6(4.68, 45.5)	37.99	3.87(2.45)	14.59(5.65)
respiratory, thoracic and mediastinal disorders	bronchospasm							5	33.12(13.72, 79.94)	32.82(13.59, 79.28)	154.12	5.03(3.87)	32.78(15.68)	7	16.91(8.04, 35.56)	16.83(7.99, 35.44)	104.14	4.07(3.07)	16.81(9.03)	6	14(6.27, 31.22)	13.94(6.24, 31.14)	72.02	3.8(2.73)	13.93(7.12)
respiratory, thoracic and mediastinal disorders	respiratory alkalosis
respiratory, thoracic and mediastinal disorders	respiratory disorder
respiratory, thoracic and mediastinal disorders	respiratory distress
respiratory, thoracic and mediastinal disorders	neonatal respiratory distress
congenital, familial and genetic disorders	anencephaly
congenital, familial and genetic disorders	cleft lip and palate
congenital, familial and genetic disorders	congenital central nervous system anomaly
congenital, familial and genetic disorders	exomphalos
congenital, familial and genetic disorders	spina bifida cystica
congenital, familial and genetic disorders	patent ductus arteriosus
renal and urinary disorders	tubulointerstitial nephritis	8	23.65(11.79, 47.44)	23.48(11.82, 46.63)	172.01	4.55(3.6)	23.45(13.1)	7	33.36(15.82, 70.35)	32.94(15.64, 69.37)	216.61	5.04(4.03)	32.9(17.62)							5	8.42(3.5, 20.27)	8.4(3.48, 20.29)	32.56	3.07(1.91)	8.39(4.02)
renal and urinary disorders	nephritis allergic	4	650.69(239.38, 1768.7)	648.23(238.57, 1761.37)	2491.8	9.29(7.99)	624.91(270.67)
renal and urinary disorders	crystalluria	3	362.28(115.29, 1138.35)	361.26(115.91, 1125.97)	1055.79	8.47(7.03)	353.9(135.78)
renal and urinary disorders	haematuria	3	6.46(2.08, 20.06)	6.44(2.07, 20.07)	13.8	2.69(1.27)	6.44(2.5)
renal and urinary disorders	proteinuria	3	8.42(2.71, 26.16)	8.4(2.7, 26.18)	19.56	3.07(1.65)	8.4(3.25)
immune system disorders	drug hypersensitivity	12	4.03(2.28, 7.12)	3.99(2.26, 7.04)	27.01	2(1.21)	3.99(2.48)	16	9.06(5.51, 14.91)	8.82(5.4, 14.4)	111.35	3.14(2.44)	8.82(5.82)	17	4.43(2.75, 7.15)	4.39(2.74, 7.03)	44.58	2.13(1.46)	4.39(2.94)	20	4.01(2.58, 6.23)	3.97(2.58, 6.11)	44.54	1.99(1.37)	3.97(2.74)
immune system disorders	type iv hypersensitivity reaction	31	450.18(313.57, 646.31)	437.03(307.11, 621.91)	13155.39	8.74(8.22)	426.31(315)	9	389.66(200.75, 756.33)	383.16(200.67, 731.61)	3385.2	8.56(7.65)	378.1(217.07)	3	32.16(10.34, 99.96)	32.09(10.3, 100.02)	90.15	5(3.58)	32.02(12.39)
immune system disorders	anaphylactic reaction	15	12.24(7.35, 20.37)	12.08(7.26, 20.11)	152.45	3.59(2.88)	12.07(7.88)	5	13.6(5.64, 32.81)	13.48(5.58, 32.56)	57.79	3.75(2.59)	13.48(6.45)	16	9.98(6.1, 16.34)	9.88(6.05, 16.13)	127.71	3.3(2.61)	9.87(6.53)	15	14.47(8.7, 24.06)	14.33(8.61, 23.85)	185.9	3.84(3.13)	14.31(9.35)
immune system disorders	jarisch-herxheimer reaction	8	350.31(173.53, 707.2)	347.67(171.68, 704.05)	2711.12	8.41(7.46)	340.86(189.37)
immune system disorders	hypersensitivity
metabolism and nutrition disorders	failure to thrive	6	96.34(43.09, 215.41)	95.8(42.89, 213.98)	559.82	6.57(5.5)	95.28(48.6)
metabolism and nutrition disorders	metabolic acidosis
metabolism and nutrition disorders	metabolic alkalosis
investigations	clostridium test positive							3	92.46(29.67, 288.12)	91.95(29.5, 286.59)	269.04	6.52(5.1)	91.66(35.41)	7	147.37(69.85, 310.95)	146.63(69.62, 308.81)	1001.7	7.18(6.17)	145.08(77.67)
investigations	sars-cov-2 test positive							3	25.85(8.31, 80.45)	25.71(8.25, 80.13)	71.21	4.68(3.26)	25.69(9.94)
investigations	urine output decreased
gastrointestinal disorders	abdominal distension	8	4.19(2.09, 8.4)	4.17(2.1, 8.28)	19.28	2.06(1.11)	4.17(2.33)
gastrointestinal disorders	enterocolitis haemorrhagic	5	142.8(59.1, 345.04)	142.13(58.84, 343.35)	695.03	7.14(5.98)	140.99(67.39)							36	850.22(604.75, 1195.33)	828.11(593.45, 1155.57)	28033.54	9.61(9.12)	780.62(587.01)	13	285.61(164.24, 496.68)	283.17(163.57, 490.22)	3558	8.11(7.34)	275.65(173.5)
gastrointestinal disorders	intestinal ischaemia
eye disorders	periorbital oedema	4	32.02(11.99, 85.56)	31.9(11.97, 85)	119.54	4.99(3.72)	31.85(13.99)
eye disorders	ulcerative keratitis							3	104.96(33.68, 327.16)	104.38(33.49, 325.33)	306.08	6.7(5.28)	104.01(40.17)
eye disorders	eye inflammation							3	38.81(12.47, 120.82)	38.6(12.38, 120.31)	109.76	5.27(3.85)	38.55(14.91)
cardiac disorders	bradycardia neonatal	6	179.16(79.98, 401.35)	178.15(79.76, 397.91)	1046.24	7.46(6.38)	176.35(89.8)
cardiac disorders	bradycardia foetal
cardiac disorders	cardiac aneurysm
surgical and medical procedures	caesarean section	10	24.97(13.39, 46.56)	24.74(13.47, 45.42)	227.57	4.63(3.77)	24.71(14.67)
surgical and medical procedures	abortion induced
hepatobiliary disorders	cholestasis	3	8.02(2.58, 24.92)	8(2.57, 24.93)	18.38	3(1.58)	8(3.1)													7	9.1(4.33, 19.13)	9.06(4.3, 19.08)	50.2	3.18(2.18)	9.06(4.86)
hepatobiliary disorders	hepatotoxicity							5	30.31(12.56, 73.16)	30.04(12.44, 72.57)	140.25	4.91(3.75)	30.01(14.36)
nervous system disorders	hypotonia	3	12.85(4.13, 39.91)	12.81(4.11, 39.93)	32.66	3.68(2.26)	12.8(4.96)
investigations	culture stool positive													11	1245.8(670.5, 2314.7)	1235.9(673.14, 2269.14)	12441.91	10.15(9.29)	1132.99(674.69)
investigations	klebsiella test positive													10	543.4(288.2, 1024.58)	539.48(288.13, 1010.1)	5169.74	9.02(8.15)	518.93(305.24)
investigations	c-reactive protein increased													6	5.94(2.66, 13.24)	5.92(2.65, 13.22)	24.51	2.56(1.49)	5.91(3.02)	7	6.14(2.92, 12.91)	6.12(2.91, 12.89)	29.97	2.61(1.61)	6.11(3.28)
investigations	oxygen saturation decreased													6	4.81(2.16, 10.74)	4.8(2.15, 10.72)	18.04	2.26(1.19)	4.8(2.45)
investigations	white blood cell count increased													5	4.49(1.86, 10.8)	4.47(1.85, 10.8)	13.5	2.16(1)	4.47(2.15)	6	5.71(2.56, 12.74)	5.69(2.55, 12.71)	23.23	2.51(1.44)	5.69(2.91)
investigations	liver function test abnormal													4	4.94(1.85, 13.18)	4.93(1.85, 13.14)	12.53	2.3(1.03)	4.93(2.17)	4	4.9(1.84, 13.09)	4.89(1.84, 13.03)	12.39	2.29(1.02)	4.89(2.15)
investigations	eosinophil count increased													3	13.04(4.2, 40.52)	13.02(4.18, 40.58)	33.26	3.7(2.28)	13.01(5.04)	3	12.35(3.98, 38.38)	12.33(3.96, 38.43)	31.21	3.62(2.21)	12.32(4.77)
investigations	drug level decreased													3	9.69(3.12, 30.1)	9.67(3.1, 30.14)	23.32	3.27(1.86)	9.67(3.75)
investigations	alanine aminotransferase increased																			17	10.56(6.55, 17.04)	10.46(6.53, 16.74)	145.38	3.38(2.71)	10.45(7)
investigations	aspartate aminotransferase increased																			16	10.61(6.48, 17.37)	10.51(6.44, 17.16)	137.67	3.39(2.7)	10.5(6.95)
investigations	blood lactate dehydrogenase increased																			8	15.01(7.49, 30.08)	14.93(7.52, 29.65)	103.89	3.9(2.95)	14.91(8.33)
investigations	gamma-glutamyltransferase increased																			7	9.68(4.6, 20.34)	9.64(4.58, 20.3)	54.16	3.27(2.26)	9.63(5.17)
investigations	prothrombin time prolonged																			7	26.91(12.8, 56.61)	26.79(12.72, 56.42)	173.41	4.74(3.74)	26.73(14.35)
investigations	international normalised ratio increased																			7	4.33(2.06, 9.11)	4.32(2.05, 9.1)	17.86	2.11(1.11)	4.32(2.32)
investigations	blood bilirubin increased																			6	7.35(3.3, 16.4)	7.33(3.28, 16.37)	32.78	2.87(1.8)	7.32(3.74)
investigations	blood creatine phosphokinase increased																			5	5.48(2.28, 13.2)	5.47(2.26, 13.21)	18.26	2.45(1.29)	5.47(2.62)
investigations	blood urea increased																			5	6.21(2.58, 14.95)	6.19(2.56, 14.95)	21.77	2.63(1.47)	6.19(2.97)
investigations	blood pressure systolic decreased																			3	18.1(5.83, 56.24)	18.07(5.8, 56.32)	48.29	4.17(2.76)	18.04(6.99)
investigations	fibrinolysis																			3	1727.86(508.43, 5872.01)	1724.44(511.56, 5813.03)	4429.13	10.53(8.99)	1478.23(531.13)
investigations	blood pressure decreased
skin and subcutaneous tissue disorders	rash													33	3.4(2.41, 4.8)	3.34(2.39, 4.66)	54.51	1.74(1.25)	3.34(2.5)	41	4.24(3.11, 5.78)	4.15(3.09, 5.57)	98.7	2.05(1.61)	4.15(3.2)
skin and subcutaneous tissue disorders	skin discolouration													6	5.42(2.43, 12.09)	5.4(2.42, 12.06)	21.54	2.43(1.36)	5.4(2.76)
skin and subcutaneous tissue disorders	rash morbilliform													3	38.09(12.25, 118.44)	38.01(12.2, 118.47)	107.81	5.24(3.83)	37.91(14.67)
skin and subcutaneous tissue disorders	dermatitis allergic													3	9.34(3.01, 29.02)	9.33(2.99, 29.08)	22.29	3.22(1.8)	9.32(3.61)
skin and subcutaneous tissue disorders	erythema																			15	3.44(2.07, 5.72)	3.42(2.05, 5.69)	25.72	1.77(1.06)	3.42(2.23)
skin and subcutaneous tissue disorders	linear iga disease																			8	102.47(50.98, 205.98)	101.94(51.34, 202.43)	791.82	6.66(5.71)	100.95(56.29)
skin and subcutaneous tissue disorders	toxic skin eruption																			5	11.17(4.64, 26.88)	11.13(4.61, 26.89)	46.09	3.48(2.32)	11.12(5.33)
skin and subcutaneous tissue disorders	petechiae																			4	11.47(4.3, 30.62)	11.44(4.29, 30.48)	38.09	3.51(2.25)	11.43(5.03)
skin and subcutaneous tissue disorders	purpura																			3	7.87(2.53, 24.43)	7.85(2.52, 24.47)	17.93	2.97(1.56)	7.85(3.04)
infections and infestations	staphylococcal infection													7	7.61(3.62, 16)	7.58(3.6, 15.96)	39.99	2.92(1.92)	7.58(4.07)
infections and infestations	clostridial infection													5	61.46(25.49, 148.18)	61.24(25.35, 147.94)	294.96	5.93(4.77)	60.97(29.19)	4	32.8(12.28, 87.64)	32.72(12.28, 87.18)	122.61	5.03(3.76)	32.62(14.33)
infections and infestations	cellulitis													5	4.2(1.74, 10.1)	4.18(1.73, 10.1)	12.12	2.06(0.91)	4.18(2.01)
infections and infestations	conjunctivitis													3	5.9(1.9, 18.31)	5.89(1.89, 18.36)	12.16	2.56(1.14)	5.88(2.28)
infections and infestations	clostridium colitis																			6	119.62(53.41, 267.92)	119.15(53.35, 266.13)	695	6.88(5.8)	117.81(60)
hepatobiliary disorders	jaundice													9	12.08(6.27, 23.27)	12.01(6.29, 22.93)	90.77	3.58(2.69)	12(6.93)	7	7.86(3.74, 16.52)	7.83(3.72, 16.49)	41.68	2.97(1.96)	7.82(4.2)
hepatobiliary disorders	hepatic function abnormal													5	5.47(2.27, 13.16)	5.45(2.26, 13.17)	18.19	2.45(1.29)	5.45(2.61)	8	6.05(3.02, 12.13)	6.03(3.04, 11.97)	33.54	2.59(1.64)	6.02(3.37)
hepatobiliary disorders	drug-induced liver injury													4	4.83(1.81, 12.88)	4.82(1.81, 12.84)	12.1	2.27(1)	4.81(2.12)	6	8.07(3.62, 18.01)	8.05(3.6, 17.98)	37.01	3.01(1.94)	8.04(4.11)
hepatobiliary disorders	hepatitis													4	5.34(2, 14.25)	5.33(2, 14.2)	14.06	2.41(1.15)	5.33(2.34)
hepatobiliary disorders	cholecystitis													3	9.11(2.93, 28.28)	9.09(2.92, 28.33)	21.59	3.18(1.77)	9.08(3.52)
hepatobiliary disorders	hepatic failure																			8	9.27(4.63, 18.57)	9.22(4.64, 18.31)	58.65	3.2(2.26)	9.22(5.15)
hepatobiliary disorders	liver disorder																			6	4.74(2.12, 10.57)	4.72(2.11, 10.54)	17.62	2.24(1.17)	4.72(2.41)
hepatobiliary disorders	hepatitis toxic																			6	79.09(35.37, 176.87)	78.78(35.27, 175.96)	457.31	6.29(5.21)	78.19(39.88)
hepatobiliary disorders	jaundice cholestatic																			4	25.47(9.54, 68.04)	25.41(9.54, 67.7)	93.56	4.66(3.4)	25.35(11.14)
hepatobiliary disorders	liver injury																			3	6.91(2.23, 21.47)	6.9(2.21, 21.51)	15.14	2.79(1.37)	6.9(2.67)
respiratory, thoracic and mediastinal disorders	laryngospasm													4	50.73(18.98, 135.6)	50.59(18.99, 134.79)	193.71	5.66(4.39)	50.4(22.14)
respiratory, thoracic and mediastinal disorders	respiratory depression													4	8.87(3.32, 23.68)	8.85(3.32, 23.58)	27.85	3.14(1.88)	8.85(3.89)
respiratory, thoracic and mediastinal disorders	laryngeal oedema													3	15.74(5.07, 48.89)	15.7(5.04, 48.93)	41.26	3.97(2.55)	15.69(6.08)
respiratory, thoracic and mediastinal disorders	tachypnoea													3	7(2.26, 21.75)	6.99(2.24, 21.79)	15.4	2.8(1.39)	6.99(2.71)
respiratory, thoracic and mediastinal disorders	interstitial lung disease																			12	5.06(2.87, 8.93)	5.03(2.85, 8.88)	38.75	2.33(1.54)	5.02(3.12)
respiratory, thoracic and mediastinal disorders	aspiration																			5	13.85(5.75, 33.34)	13.81(5.72, 33.36)	59.33	3.79(2.63)	13.79(6.61)
respiratory, thoracic and mediastinal disorders	respiratory arrest																			4	6.24(2.34, 16.66)	6.23(2.34, 16.6)	17.56	2.64(1.37)	6.23(2.74)
respiratory, thoracic and mediastinal disorders	acute respiratory failure																			4	5.06(1.9, 13.51)	5.05(1.9, 13.46)	13	2.34(1.07)	5.05(2.22)
respiratory, thoracic and mediastinal disorders	pulmonary alveolar haemorrhage																			3	13.24(4.26, 41.14)	13.22(4.24, 41.2)	33.85	3.72(2.31)	13.2(5.11)
cardiac disorders	kounis syndrome													4	49.04(18.35, 131.08)	48.9(18.35, 130.29)	187.03	5.61(4.34)	48.73(21.41)	7	120.86(57.27, 255.05)	120.31(57.13, 253.38)	818.74	6.89(5.89)	118.94(63.67)
cardiac disorders	arteriospasm coronary													3	23.62(7.6, 73.41)	23.57(7.56, 73.46)	64.75	4.56(3.14)	23.54(9.11)
cardiac disorders	cardiovascular disorder													3	7.95(2.56, 24.7)	7.94(2.55, 24.75)	18.19	2.99(1.57)	7.93(3.07)
cardiac disorders	cardiac arrest																			11	4.2(2.32, 7.6)	4.17(2.32, 7.51)	26.59	2.06(1.24)	4.17(2.54)
cardiac disorders	cardio-respiratory arrest																			6	4.59(2.06, 10.23)	4.57(2.05, 10.21)	16.76	2.19(1.12)	4.57(2.34)
cardiac disorders	ventricular fibrillation																			6	16.09(7.21, 35.89)	16.03(7.18, 35.8)	84.44	4(2.93)	16.01(8.18)
cardiac disorders	coronary artery stenosis																			3	13.66(4.4, 42.44)	13.64(4.38, 42.51)	35.09	3.77(2.35)	13.62(5.28)
cardiac disorders	bradycardia
general disorders and administration site conditions	drug ineffective for unapproved indication													9	7.1(3.68, 13.67)	7.06(3.7, 13.48)	46.81	2.82(1.92)	7.05(4.08)
general disorders and administration site conditions	therapy non-responder																			4	5.2(1.95, 13.88)	5.19(1.95, 13.83)	13.54	2.38(1.11)	5.19(2.28)
general disorders and administration site conditions	hyperpyrexia																			3	24.2(7.79, 75.22)	24.16(7.75, 75.3)	66.44	4.59(3.17)	24.1(9.33)
general disorders and administration site conditions	feeling cold
gastrointestinal disorders	swollen tongue													4	5.07(1.9, 13.54)	5.06(1.9, 13.48)	13.04	2.34(1.07)	5.06(2.23)
gastrointestinal disorders	diarrhoea haemorrhagic													4	13.84(5.18, 36.94)	13.8(5.18, 36.77)	47.46	3.79(2.52)	13.79(6.06)
gastrointestinal disorders	oral discomfort													3	10.53(3.39, 32.72)	10.51(3.37, 32.76)	25.81	3.39(1.98)	10.51(4.07)
gastrointestinal disorders	melaena																			6	4.68(2.1, 10.43)	4.66(2.09, 10.41)	17.28	2.22(1.15)	4.66(2.38)
gastrointestinal disorders	megacolon																			3	69.27(22.23, 215.82)	69.13(22.18, 215.46)	200.11	6.1(4.68)	68.68(26.54)
gastrointestinal disorders	haematochezia
psychiatric disorders	delirium																			7	4.95(2.35, 10.4)	4.93(2.34, 10.38)	21.94	2.3(1.3)	4.93(2.65)
psychiatric disorders	aggression																			4	5.54(2.07, 14.78)	5.52(2.07, 14.71)	14.82	2.47(1.2)	5.52(2.43)
psychiatric disorders	disorientation
psychiatric disorders	psychotic disorder
psychiatric disorders	hallucination, auditory
psychiatric disorders	persecutory delusion
blood and lymphatic system disorders	coagulopathy																			5	8.77(3.64, 21.11)	8.74(3.62, 21.11)	34.27	3.13(1.97)	8.74(4.19)
blood and lymphatic system disorders	haemolytic anaemia																			3	11.31(3.64, 35.12)	11.29(3.62, 35.19)	28.1	3.5(2.08)	11.28(4.37)
immune system disorders	anaphylactic shock													12	15.88(8.99, 28.04)	15.75(8.92, 27.81)	165.68	3.98(3.19)	15.73(9.78)	15	22.38(13.45, 37.24)	22.17(13.32, 36.9)	302.73	4.47(3.76)	22.13(14.45)
vascular disorders	hypotension													20	4.58(2.94, 7.12)	4.52(2.94, 6.96)	55.06	2.18(1.56)	4.52(3.13)
vascular disorders	cyanosis													3	5.56(1.79, 17.27)	5.55(1.78, 17.3)	11.19	2.47(1.06)	5.55(2.15)
vascular disorders	shock																			5	6.85(2.84, 16.48)	6.83(2.83, 16.5)	24.87	2.77(1.61)	6.82(3.27)
vascular disorders	vasculitis																			5	14.07(5.85, 33.88)	14.03(5.81, 33.89)	60.44	3.81(2.65)	14.01(6.72)
nervous system disorders	epilepsy													6	6.19(2.78, 13.81)	6.17(2.76, 13.78)	26	2.62(1.55)	6.17(3.15)
nervous system disorders	depressed level of consciousness																			6	4.6(2.07, 10.27)	4.59(2.06, 10.25)	16.86	2.2(1.13)	4.59(2.35)
nervous system disorders	brain oedema																			4	16.87(6.32, 45.03)	16.82(6.31, 44.82)	59.45	4.07(2.8)	16.8(7.39)
nervous system disorders	hemiparesis																			3	5.79(1.86, 17.97)	5.78(1.85, 18.01)	11.85	2.53(1.11)	5.77(2.24)
renal and urinary disorders	renal impairment													8	5.87(2.93, 11.77)	5.85(2.95, 11.62)	32.15	2.55(1.6)	5.84(3.27)	13	4.17(2.41, 7.2)	4.14(2.39, 7.17)	31.02	2.05(1.29)	4.14(2.62)
renal and urinary disorders	renal tubular necrosis																			3	8.79(2.83, 27.29)	8.77(2.81, 27.33)	20.65	3.13(1.72)	8.77(3.4)
metabolism and nutrition disorders	hypokalaemia																			11	6.04(3.34, 10.93)	6(3.33, 10.8)	45.9	2.59(1.77)	6(3.65)
metabolism and nutrition disorders	hypernatraemia																			3	15.61(5.02, 48.5)	15.58(5, 48.56)	40.88	3.96(2.54)	15.56(6.03)
metabolism and nutrition disorders	vitamin k deficiency																			3	242.98(77.25, 764.23)	242.5(77.8, 755.82)	704.99	7.89(6.45)	236.97(90.84)
injury, poisoning and procedural complications	post procedural complication																			3	5.37(1.73, 16.66)	5.36(1.72, 16.71)	10.63	2.42(1)	5.36(2.08)
injury, poisoning and procedural complications	circumstance or information capable of leading to medication error
