# Supplementary material for: Will the introduction of β-lactamase inhibitors alter the adverse event profile of parent penicillins antibiotics? a pharmacovigilance study based on amoxicillin-clavulanate and ampicillin-sulbactam
Source: Front Pharmacol. 2026 Mar 13;17:1772354. doi: 10.3389/fphar.2026.1772354 (PMC13021895; doi:10.3389/fphar.2026.1772354)
Supplement: Supplementary file 3 [file DataSheet3.xlsx]

## Sheet: Sheet 1
soc	pt	amoxicillin female	ROR(95% CI)	PRR(95% CI)	chisq	IC(IC025)	EBGM(EBGM05)	amoxicillin male	ROR(95% CI)	PRR(95% CI)	chisq	IC(IC025)	EBGM(EBGM05)	ACP female	ROR(95% CI)	PRR(95% CI)	chisq	IC(IC025)	EBGM(EBGM05)	ACP male	ROR(95% CI)	PRR(95% CI)	chisq	IC(IC025)	EBGM(EBGM05)
skin and subcutaneous tissue disorders	rash scarlatiniform	10	80.86(42.15, 155.1)	80.84(42.34, 154.36)	714.12	6.2(5.3)	73.31(42.51)	12	109.61(59.65, 201.41)	109.56(59.67, 201.15)	1116.77	6.57(5.73)	94.92(57.05)	5	52.45(21.37, 128.75)	52.44(21.29, 129.19)	240.4	5.64(4.46)	50.01(23.59)	3	29.19(9.23, 92.3)	29.19(9.18, 92.78)	78.91	4.82(3.37)	28.24(10.78)
skin and subcutaneous tissue disorders	prurigo	24	37.42(24.84, 56.37)	37.4(24.78, 56.45)	811.16	5.16(4.58)	35.73(25.36)	22	49.45(32.09, 76.21)	49.41(32.1, 76.05)	975	5.53(4.92)	46.23(32.2)	17	35.68(22, 57.86)	35.66(21.85, 58.21)	554.05	5.11(4.43)	34.53(23.04)	10	25.76(13.73, 48.33)	25.74(13.75, 48.19)	230.73	4.64(3.78)	25.01(14.77)
skin and subcutaneous tissue disorders	acute generalised exanthematous pustulosis	142	30.42(25.71, 35.98)	30.31(25.41, 36.16)	3873.6	4.87(4.63)	29.21(25.38)	101	29.72(24.35, 36.28)	29.61(24.34, 36.02)	2679.46	4.83(4.54)	28.45(24.08)	76	21.8(17.37, 27.37)	21.75(17.19, 27.52)	1474.18	4.41(4.09)	21.33(17.63)	50	17.12(12.93, 22.66)	17.08(12.98, 22.47)	741.98	4.07(3.67)	16.76(13.26)
skin and subcutaneous tissue disorders	rash morbilliform	48	31.74(23.78, 42.37)	31.7(23.63, 42.53)	1371.27	4.93(4.52)	30.5(23.95)	39	27.05(19.64, 37.26)	27.01(19.74, 36.96)	940.81	4.7(4.25)	26.05(19.93)	17	14.94(9.26, 24.12)	14.93(9.33, 23.9)	217.92	3.88(3.21)	14.74(9.87)
skin and subcutaneous tissue disorders	vascular purpura	19	27.32(17.29, 43.17)	27.31(17.4, 42.86)	465.14	4.72(4.08)	26.41(18.01)	21	24.54(15.88, 37.93)	24.52(15.93, 37.74)	457.89	4.57(3.96)	23.73(16.49)	8	15.38(7.65, 30.92)	15.38(7.59, 31.15)	106.02	3.92(2.97)	15.17(8.46)
skin and subcutaneous tissue disorders	nikolsky's sign	7	19.9(9.4, 42.15)	19.9(9.45, 41.91)	122.5	4.28(3.27)	19.43(10.37)	9	34.97(17.9, 68.3)	34.96(17.95, 68.07)	282.8	5.06(4.14)	33.35(19.04)	11	43.33(23.71, 79.2)	43.32(23.59, 79.54)	436.88	5.38(4.55)	41.65(25.15)
skin and subcutaneous tissue disorders	symmetrical drug-related intertriginous and flexural exanthema	6	15.63(6.96, 35.07)	15.63(7, 34.91)	80.51	3.94(2.86)	15.34(7.8)	16	40.63(24.54, 67.26)	40.61(24.4, 67.6)	584.35	5.26(4.56)	38.44(25.21)	12	43.55(24.45, 77.58)	43.53(24.66, 76.85)	478.99	5.39(4.59)	41.85(25.82)	10	29.58(15.74, 55.58)	29.56(15.79, 55.35)	266.57	4.84(3.97)	28.59(16.86)
skin and subcutaneous tissue disorders	rash maculo-papular	347	28.78(25.84, 32.04)	28.53(25.87, 31.47)	8892.9	4.78(4.63)	27.55(25.18)	206	17.88(15.57, 20.55)	17.75(15.47, 20.36)	3177.27	4.12(3.92)	17.34(15.44)	221	24.66(21.57, 28.19)	24.47(21.33, 28.07)	4864.72	4.58(4.39)	23.94(21.41)	176	18.12(15.6, 21.05)	17.98(15.37, 21.03)	2764.49	4.14(3.92)	17.62(15.55)
skin and subcutaneous tissue disorders	fixed eruption	18	24.96(15.61, 39.91)	24.94(15.58, 39.92)	400.84	4.6(3.94)	24.2(16.34)	17	16.94(10.47, 27.41)	16.93(10.37, 27.64)	248.79	4.05(3.37)	16.55(11.07)							12	14.13(7.98, 25)	14.12(8, 24.93)	143.88	3.8(3.01)	13.9(8.62)
skin and subcutaneous tissue disorders	idiopathic angioedema	3	43.93(13.73, 140.59)	43.93(13.82, 139.63)	119.11	5.38(3.92)	41.63(15.73)
skin and subcutaneous tissue disorders	toxic skin eruption	178	30.95(26.64, 35.96)	30.81(26.34, 36.04)	4939.23	4.89(4.68)	29.67(26.17)							94	21.87(17.83, 26.84)	21.8(17.92, 26.52)	1828.45	4.42(4.12)	21.38(18.02)
skin and subcutaneous tissue disorders	dermatitis exfoliative generalised	33	23.67(16.74, 33.47)	23.65(16.62, 33.66)	694.6	4.52(4.03)	22.98(17.19)							15	14.44(8.67, 24.04)	14.43(8.67, 24.02)	185	3.83(3.12)	14.25(9.3)
skin and subcutaneous tissue disorders	palpable purpura	3	22.83(7.24, 71.96)	22.82(7.18, 72.53)	60.82	4.47(3.03)	22.2(8.49)							3	31.16(9.88, 98.23)	31.16(9.8, 99.04)	85.06	4.92(3.48)	30.29(11.59)
skin and subcutaneous tissue disorders	linear iga disease	16	20.16(12.27, 33.13)	20.16(12.35, 32.91)	283.94	4.3(3.6)	19.67(12.99)							17	29.3(18.09, 47.45)	29.28(17.94, 47.79)	451.88	4.83(4.16)	28.52(19.05)	12	15.87(8.96, 28.1)	15.86(8.98, 28)	163.99	3.96(3.17)	15.58(9.66)
skin and subcutaneous tissue disorders	angioedema	408	17.7(16.04, 19.54)	17.53(15.89, 19.33)	6220.97	4.1(3.96)	17.16(15.8)
skin and subcutaneous tissue disorders	dermatitis exfoliative	43	16.53(12.22, 22.36)	16.51(12.3, 22.15)	613.59	4.02(3.59)	16.19(12.57)							32	16.7(11.78, 23.68)	16.68(11.72, 23.74)	464.46	4.04(3.54)	16.44(12.27)
skin and subcutaneous tissue disorders	dermatosis	6	15.79(7.03, 35.43)	15.78(7.06, 35.25)	81.43	3.95(2.87)	15.49(7.88)
skin and subcutaneous tissue disorders	henoch-schonlein purpura	13	14.6(8.44, 25.28)	14.6(8.43, 25.28)	161.65	3.84(3.08)	14.35(9.07)
skin and subcutaneous tissue disorders	purpura	72	14.53(11.51, 18.35)	14.51(11.47, 18.36)	888.87	3.83(3.5)	14.26(11.73)
skin and subcutaneous tissue disorders	toxic epidermal necrolysis	118	14.04(11.7, 16.85)	14(11.74, 16.7)	1399.97	3.78(3.52)	13.77(11.82)
skin and subcutaneous tissue disorders	melanocytic hyperplasia							3	210.92(58.04, 766.46)	210.9(57.85, 768.92)	482.09	7.34(5.74)	162.46(55.19)
skin and subcutaneous tissue disorders	subcorneal pustular dermatosis							3	58.59(18.04, 190.27)	58.58(18.07, 189.88)	156.74	5.76(4.28)	54.15(20.21)
skin and subcutaneous tissue disorders	urticaria papular							5	41.85(16.98, 103.18)	41.85(16.99, 103.1)	188.15	5.31(4.11)	39.55(18.59)
skin and subcutaneous tissue disorders	purpura fulminans							5	33.8(13.78, 82.93)	33.8(13.72, 83.27)	151.84	5.01(3.83)	32.29(15.24)
skin and subcutaneous tissue disorders	chronic pigmented purpura							3	31.48(9.9, 100.09)	31.48(9.9, 100.06)	84.73	4.92(3.46)	30.17(11.46)
skin and subcutaneous tissue disorders	dyshidrotic eczema							5	20.93(8.6, 50.94)	20.92(8.66, 50.54)	92.11	4.35(3.17)	20.35(9.67)
skin and subcutaneous tissue disorders	intertrigo							4	19.13(7.09, 51.66)	19.13(7.04, 51.98)	66.91	4.22(2.94)	18.65(8.12)
skin and subcutaneous tissue disorders	drug reaction with eosinophilia and systemic symptoms							206	16.17(14.08, 18.58)	16.05(13.99, 18.41)	2844	3.97(3.77)	15.72(13.99)	170	18.08(15.53, 21.05)	17.98(15.37, 21.03)	2681.07	4.15(3.93)	17.69(15.58)
investigations	allergy test positive	30	120.72(82.16, 177.38)	120.63(81.51, 178.52)	3080.33	6.71(6.17)	104.54(75.76)	19	169.2(102.53, 279.23)	169.08(101.57, 281.45)	2559.08	7.09(6.4)	136.49(89.75)
investigations	skin test positive	41	73.56(53.39, 101.34)	73.48(53.7, 100.55)	2677.83	6.07(5.62)	67.21(51.41)	25	61.08(40.58, 91.93)	61.02(40.43, 92.09)	1358.14	5.81(5.24)	56.23(39.94)							8	21.95(10.88, 44.3)	21.95(10.84, 44.45)	155.84	4.42(3.46)	21.41(11.9)
investigations	allergy test negative	19	273.19(161.94, 460.84)	273.05(160.85, 463.52)	3809.66	7.66(6.95)	202.24(130.57)	3	46.87(14.57, 150.84)	46.87(14.46, 151.92)	126.25	5.46(3.99)	44(16.55)
investigations	histamine level increased	4	36.52(13.4, 99.56)	36.52(13.44, 99.23)	131.98	5.13(3.83)	34.92(15.09)	6	65.92(28.55, 152.23)	65.91(28.37, 153.1)	350.65	5.92(4.79)	60.34(29.96)							3	37.47(11.78, 119.13)	37.46(11.79, 119.07)	101.91	5.17(3.71)	35.9(13.64)
investigations	tryptase increased	13	33.98(19.5, 59.22)	33.97(19.62, 58.81)	398.53	5.03(4.25)	32.59(20.47)	9	28.25(14.51, 55.02)	28.25(14.51, 55.01)	227.39	4.77(3.85)	27.19(15.57)	10	35.32(18.81, 66.33)	35.31(18.86, 66.11)	322.63	5.1(4.23)	34.2(20.19)	5	18.35(7.57, 44.52)	18.35(7.6, 44.33)	80.25	4.17(3)	17.98(8.56)
investigations	prothrombin time ratio decreased	6	16.23(7.23, 36.42)	16.22(7.26, 36.23)	83.96	3.99(2.91)	15.91(8.09)	5	16.13(6.64, 39.14)	16.12(6.67, 38.94)	69.34	3.98(2.81)	15.78(7.52)
investigations	moraxella test positive	5	215.6(80.04, 580.73)	215.57(79.34, 585.75)	835.72	7.4(6.11)	168.92(73.72)
investigations	synovial fluid analysis	4	47.76(17.4, 131.1)	47.76(17.24, 132.34)	172.5	5.49(4.18)	45.05(19.35)
investigations	norovirus test positive	6	41.21(18.13, 93.68)	41.21(18.09, 93.87)	223.51	5.29(4.19)	39.18(19.71)
investigations	influenza b virus test positive	3	28.39(8.97, 89.87)	28.39(8.93, 90.24)	76.48	4.78(3.33)	27.43(10.46)
investigations	autoantibody positive	4	25.87(9.55, 70.06)	25.87(9.52, 70.29)	92.54	4.65(3.36)	25.07(10.89)
investigations	prothrombin level decreased	11	21.89(12.02, 39.87)	21.89(11.92, 40.19)	213.26	4.41(3.59)	21.32(12.91)													8	13.98(6.95, 28.12)	13.97(6.9, 28.29)	94.78	3.78(2.83)	13.76(7.67)
investigations	foetal heart rate decreased	6	20.16(8.96, 45.34)	20.16(9.03, 45.03)	106.48	4.3(3.21)	19.67(9.98)
investigations	antibiotic level above therapeutic	3	17.64(5.62, 55.4)	17.64(5.66, 54.98)	46.04	4.11(2.68)	17.27(6.63)
investigations	anti-thyroid antibody positive	6	15.17(6.76, 34.03)	15.17(6.79, 33.88)	77.88	3.9(2.82)	14.9(7.58)
investigations	lymphocyte morphology abnormal	5	14.27(5.89, 34.56)	14.27(5.91, 34.47)	60.57	3.81(2.64)	14.03(6.69)
investigations	peak expiratory flow rate decreased	5	13.86(5.72, 33.56)	13.86(5.74, 33.48)	58.6	3.77(2.6)	13.63(6.5)
investigations	red blood cell siderocytes present							3	2109.24(219.39, 20278.72)	2108.99(221.4, 20089.74)	1580.24	9.04(7.15)	528(79.47)
investigations	red blood cell target cells present							3	210.92(58.04, 766.46)	210.9(57.85, 768.92)	482.09	7.34(5.74)	162.46(55.19)
investigations	polymerase chain reaction							3	44.88(13.97, 144.19)	44.87(13.84, 145.44)	120.96	5.4(3.93)	42.24(15.91)
investigations	ultrasound liver abnormal							4	43.27(15.76, 118.77)	43.26(15.61, 119.87)	155.57	5.35(4.04)	40.81(17.53)
investigations	red blood cell morphology abnormal							3	42.18(13.16, 135.26)	42.18(13.27, 134.07)	113.78	5.32(3.85)	39.85(15.03)
investigations	mycoplasma test positive							3	33.48(10.51, 106.62)	33.48(10.53, 106.42)	90.22	5(3.54)	32(12.14)
infections and infestations	oral pustule	3	17.51(5.57, 54.98)	17.5(5.61, 54.54)	45.66	4.1(2.66)	17.14(6.58)	4	39.06(14.27, 106.92)	39.06(14.38, 106.13)	140.52	5.21(3.91)	37.05(15.96)	3	23.9(7.61, 75.04)	23.89(7.66, 74.46)	64.36	4.55(3.11)	23.39(8.98)
infections and infestations	human herpesvirus 6 encephalitis	6	52.92(23.14, 121.01)	52.91(23.23, 120.52)	286.08	5.63(4.52)	49.6(24.83)							3	34.93(11.06, 110.32)	34.92(10.99, 110.99)	95.7	5.08(3.64)	33.84(12.93)
infections and infestations	klebsiella urinary tract infection	4	45.65(16.65, 125.16)	45.65(16.8, 124.04)	164.98	5.43(4.12)	43.17(18.57)
infections and infestations	staphylococcal scalded skin syndrome	4	36.52(13.4, 99.56)	36.52(13.44, 99.23)	131.98	5.13(3.83)	34.92(15.09)
infections and infestations	pseudomembranous colitis	38	30.49(22.05, 42.17)	30.46(21.83, 42.5)	1042.03	4.88(4.41)	29.35(22.38)							23	24.8(16.4, 37.51)	24.79(16.43, 37.41)	513	4.6(4.02)	24.24(17.15)
infections and infestations	clostridium colitis	21	26.38(17.08, 40.76)	26.37(17.13, 40.59)	495.74	4.67(4.06)	25.54(17.75)							11	18.56(10.23, 33.69)	18.55(10.3, 33.4)	179.55	4.19(3.37)	18.25(11.08)	8	15.05(7.48, 30.28)	15.04(7.43, 30.46)	103.01	3.89(2.93)	14.79(8.24)
infections and infestations	gastroenteritis clostridial	4	17.54(6.51, 47.25)	17.54(6.46, 47.66)	61	4.1(2.82)	17.17(7.49)
infections and infestations	overgrowth bacterial	3	15.95(5.08, 50.02)	15.95(5.12, 49.71)	41.18	3.97(2.54)	15.65(6.01)
infections and infestations	human herpesvirus 7 infection							3	117.18(34.51, 397.84)	117.17(34.76, 394.98)	296.16	6.65(5.11)	100.57(36.17)
infections and infestations	choriomeningitis lymphocytic							3	84.37(25.47, 279.46)	84.36(25.52, 278.86)	220.64	6.24(4.73)	75.43(27.69)
infections and infestations	human herpesvirus 6 infection reactivation							9	66.62(33.63, 131.99)	66.6(33.54, 132.25)	531.21	5.93(4.99)	60.92(34.38)
infections and infestations	parasitic gastroenteritis							4	59.84(21.56, 166.1)	59.83(21.59, 165.79)	213.24	5.79(4.46)	55.22(23.5)
infections and infestations	meningitis aseptic							75	41.15(32.59, 51.95)	41.03(32.43, 51.91)	2767.82	5.28(4.95)	38.82(31.94)							34	21.49(15.28, 30.21)	21.45(15.37, 29.93)	646.46	4.39(3.9)	20.94(15.75)
infections and infestations	balanitis candida							3	23.7(7.5, 74.89)	23.7(7.46, 75.33)	63.09	4.52(3.08)	22.96(8.77)
infections and infestations	mononucleosis syndrome							3	21.09(6.69, 66.51)	21.09(6.64, 67.03)	55.74	4.36(2.92)	20.5(7.84)
infections and infestations	epstein-barr virus infection reactivation							12	20.29(11.43, 36.02)	20.28(11.49, 35.8)	213.78	4.3(3.51)	19.74(12.21)
infections and infestations	biliary sepsis							5	17.15(7.06, 41.65)	17.15(7.1, 41.43)	74.21	4.07(2.9)	16.76(7.98)	6	39(17.27, 88.1)	38.99(17.12, 88.81)	214.23	5.23(4.14)	37.64(19.04)
respiratory, thoracic and mediastinal disorders	laryngeal oedema	60	14.91(11.55, 19.26)	14.89(11.54, 19.21)	762.91	3.87(3.5)	14.63(11.81)	43	16.11(11.91, 21.81)	16.09(11.99, 21.59)	594.9	3.98(3.55)	15.75(12.23)							33	14.64(10.37, 20.66)	14.62(10.27, 20.8)	411.45	3.85(3.36)	14.38(10.78)
respiratory, thoracic and mediastinal disorders	tracheal pain	3	48.51(15.11, 155.74)	48.5(14.96, 157.21)	131.36	5.51(4.05)	45.71(17.22)
respiratory, thoracic and mediastinal disorders	oropharyngeal oedema	3	35.28(11.09, 112.2)	35.27(11.1, 112.1)	95.57	5.08(3.62)	33.78(12.83)
respiratory, thoracic and mediastinal disorders	tracheal oedema	3	30.64(9.66, 97.12)	30.63(9.64, 97.36)	82.73	4.88(3.43)	29.51(11.24)
respiratory, thoracic and mediastinal disorders	laryngeal obstruction	3	27.39(8.66, 86.63)	27.39(8.62, 87.06)	73.68	4.73(3.28)	26.49(10.11)
respiratory, thoracic and mediastinal disorders	bronchostenosis	5	15.4(6.35, 37.32)	15.4(6.37, 37.2)	66	3.92(2.75)	15.12(7.21)
respiratory, thoracic and mediastinal disorders	neonatal respiratory distress	4	15.29(5.68, 41.14)	15.29(5.74, 40.74)	52.4	3.91(2.63)	15.02(6.56)
respiratory, thoracic and mediastinal disorders	tonsillar erythema							3	140.62(40.71, 485.75)	140.6(40.9, 483.34)	346.52	6.87(5.32)	117.33(41.58)
respiratory, thoracic and mediastinal disorders	laryngeal dyspnoea							6	57.79(25.14, 132.87)	57.78(25.37, 131.61)	309.36	5.74(4.63)	53.47(26.64)
respiratory, thoracic and mediastinal disorders	pulmonary air leakage							5	54.09(21.78, 134.33)	54.08(21.95, 133.23)	241.87	5.65(4.45)	50.29(23.49)
respiratory, thoracic and mediastinal disorders	pulmonary interstitial emphysema syndrome							3	27.39(8.64, 86.81)	27.39(8.62, 87.06)	73.42	4.72(3.27)	26.4(10.06)
respiratory, thoracic and mediastinal disorders	hypocapnia							3	16.61(5.29, 52.19)	16.61(5.33, 51.77)	42.98	4.02(2.59)	16.25(6.23)	4	23.54(8.74, 63.42)	23.54(8.66, 63.96)	84.45	4.53(3.25)	23.05(10.06)
immune system disorders	serum sickness-like reaction	15	47.73(28.33, 80.4)	47.71(28.1, 80.99)	646.21	5.49(4.76)	45(29.09)	19	94.8(58.71, 153.07)	94.73(59.18, 151.63)	1552.84	6.39(5.71)	83.6(55.99)	6	25.13(11.18, 56.47)	25.12(11.25, 56.11)	135.75	4.62(3.54)	24.56(12.48)	7	38.29(17.95, 81.69)	38.28(17.82, 82.21)	243.02	5.2(4.17)	36.65(19.44)
immune system disorders	type i hypersensitivity	96	52.3(42.52, 64.32)	52.17(42.05, 64.72)	4514.99	5.61(5.32)	48.95(41.17)	67	58.44(45.54, 75)	58.29(45.18, 75.21)	3484.07	5.75(5.4)	53.91(43.75)	42	30.06(22.12, 40.86)	30.02(21.94, 41.08)	1145.85	4.87(4.43)	29.22(22.6)	40	40.15(29.23, 55.16)	40.08(29.29, 54.84)	1454.59	5.26(4.81)	38.29(29.36)
immune system disorders	type iv hypersensitivity reaction	95	59.94(48.64, 73.86)	59.79(48.19, 74.18)	5099.25	5.8(5.5)	55.59(46.67)	30	26.36(18.3, 37.96)	26.33(18.14, 38.21)	704.67	4.67(4.15)	25.42(18.73)	58	48.47(37.25, 63.08)	48.38(37.5, 62.42)	2573.68	5.53(5.16)	46.31(37.15)	57	61.78(47.19, 80.87)	61.62(46.83, 81.08)	3165.99	5.84(5.46)	57.46(45.86)
immune system disorders	anaphylactic shock	370	23.45(21.13, 26.01)	23.23(21.06, 25.62)	7645.91	4.5(4.35)	22.59(20.7)	339	32.16(28.82, 35.88)	31.75(28.23, 35.71)	9663.87	4.93(4.77)	30.42(27.76)	175	14.85(12.79, 17.25)	14.77(12.63, 17.28)	2215.84	3.87(3.65)	14.58(12.86)	184	20.26(17.49, 23.46)	20.09(17.51, 23.04)	3261.73	4.3(4.09)	19.65(17.38)
immune system disorders	jarisch-herxheimer reaction	9	35.11(18, 68.47)	35.1(18.03, 68.35)	285.24	5.07(4.16)	33.62(19.23)	10	19.81(10.57, 37.14)	19.8(10.57, 37.07)	173.64	4.27(3.4)	19.29(11.4)
immune system disorders	overlap syndrome	4	14.18(5.27, 38.11)	14.17(5.32, 37.76)	48.1	3.8(2.52)	13.94(6.09)	4	30.91(11.35, 84.13)	30.9(11.37, 83.96)	110.86	4.89(3.59)	29.64(12.82)
immune system disorders	cross sensitivity reaction	18	43.95(27.33, 70.67)	43.93(27.45, 70.32)	714.65	5.38(4.71)	41.63(27.98)													3	14.02(4.48, 43.9)	14.02(4.5, 43.7)	35.68	3.79(2.36)	13.81(5.31)
immune system disorders	mite allergy	5	22.83(9.38, 55.55)	22.82(9.45, 55.13)	101.36	4.47(3.3)	22.2(10.55)
immune system disorders	type iii immune complex mediated reaction	6	20.52(9.12, 46.15)	20.51(9.18, 45.81)	108.5	4.32(3.24)	20.01(10.15)													4	19.81(7.35, 53.39)	19.8(7.29, 53.8)	69.76	4.28(2.99)	19.37(8.45)
immune system disorders	reaction to azo-dyes	3	20.42(6.49, 64.27)	20.42(6.55, 63.64)	53.99	4.32(2.88)	19.92(7.63)
immune system disorders	anaphylactoid shock	4	14.93(5.55, 40.14)	14.92(5.6, 39.75)	50.98	3.87(2.59)	14.66(6.41)							3	15.21(4.86, 47.54)	15.21(4.88, 47.41)	39.25	3.91(2.48)	15(5.78)
immune system disorders	serum sickness							34	29.01(20.58, 40.89)	28.97(20.76, 40.43)	881.92	4.8(4.31)	27.86(20.91)
gastrointestinal disorders	lip oedema	110	42.13(34.76, 51.05)	42.01(34.53, 51.11)	4177.91	5.32(5.04)	39.9(33.98)	90	47.17(38.09, 58.41)	47.01(37.89, 58.32)	3798.75	5.46(5.16)	44.12(36.9)	74	38(30.13, 47.93)	37.91(29.96, 47.96)	2567.27	5.19(4.86)	36.63(30.16)	50	30.25(22.81, 40.12)	30.18(22.94, 39.71)	1361.79	4.87(4.46)	29.17(23.03)
gastrointestinal disorders	tongue oedema	73	29.15(23.07, 36.83)	29.1(23, 36.82)	1909.12	4.81(4.48)	28.08(23.09)	49	28.19(21.19, 37.52)	28.14(20.97, 37.76)	1233.45	4.76(4.35)	27.1(21.33)	44	23.62(17.52, 31.85)	23.59(17.58, 31.65)	931.06	4.53(4.1)	23.1(17.98)	34	22.99(16.35, 32.34)	22.96(16.45, 32.04)	695.08	4.48(4)	22.37(16.82)
gastrointestinal disorders	palatal oedema	31	52.57(36.53, 75.64)	52.53(36.2, 76.23)	1467.62	5.62(5.11)	49.26(36.33)	15	18.54(11.1, 30.97)	18.53(11.13, 30.85)	242.41	4.18(3.46)	18.08(11.77)	14	31.24(18.36, 53.15)	31.22(18.39, 53)	397.83	4.92(4.18)	30.36(19.46)	28	42.19(28.85, 61.68)	42.13(29.03, 61.14)	1070.55	5.33(4.79)	40.16(29.23)
gastrointestinal disorders	enterocolitis haemorrhagic	18	19.3(12.09, 30.82)	19.29(12.05, 30.88)	304.66	4.24(3.58)	18.85(12.74)	18	24.12(15.07, 38.59)	24.1(15.06, 38.58)	385.39	4.54(3.88)	23.34(15.75)	15	21.87(13.11, 36.47)	21.86(13.13, 36.39)	292.5	4.42(3.71)	21.43(13.97)
gastrointestinal disorders	lip erosion	8	17.01(8.44, 34.28)	17.01(8.4, 34.45)	117.96	4.06(3.1)	16.67(9.27)	7	19.3(9.11, 40.91)	19.3(9.16, 40.65)	118.21	4.23(3.22)	18.81(10.03)
gastrointestinal disorders	tongue eruption	6	15.84(7.06, 35.55)	15.84(7.09, 35.38)	81.74	3.96(2.88)	15.54(7.9)	3	19.17(6.09, 60.38)	19.17(6.03, 60.93)	50.3	4.22(2.79)	18.69(7.16)
gastrointestinal disorders	abdominal rebound tenderness	3	41.58(13.01, 132.84)	41.57(13.08, 132.13)	112.75	5.3(3.84)	39.51(14.95)
gastrointestinal disorders	enterocolitis	45	16.97(12.63, 22.81)	16.95(12.63, 22.74)	661.12	4.05(3.63)	16.61(12.97)
gastrointestinal disorders	tongue exfoliation	4	14.11(5.25, 37.94)	14.11(5.3, 37.6)	47.85	3.79(2.52)	13.88(6.07)							3	14.38(4.6, 44.94)	14.38(4.61, 44.82)	36.85	3.83(2.4)	14.2(5.47)
gastrointestinal disorders	tongue haematoma							3	21.09(6.69, 66.51)	21.09(6.64, 67.03)	55.74	4.36(2.92)	20.5(7.84)
gastrointestinal disorders	faeces pale							20	18.69(11.98, 29.14)	18.67(11.89, 29.3)	325.87	4.19(3.56)	18.21(12.56)	33	33.27(23.52, 47.05)	33.23(23.35, 47.29)	1000.21	5.01(4.52)	32.25(24.13)	36	40.94(29.29, 57.21)	40.87(29.29, 57.03)	1335	5.29(4.81)	39.01(29.48)
renal and urinary disorders	crystalluria	40	178.59(126.63, 251.87)	178.4(125.36, 253.87)	5737.39	7.18(6.7)	145.24(108.93)	42	169.96(121.32, 238.12)	169.69(121.6, 236.79)	5673.74	7.1(6.62)	136.89(103.24)	6	30.56(13.57, 68.82)	30.56(13.68, 68.26)	166.73	4.89(3.81)	29.73(15.07)	4	15.79(5.87, 42.46)	15.79(5.93, 42.07)	54.37	3.96(2.68)	15.51(6.78)
renal and urinary disorders	crystal nephropathy	20	66.93(42.39, 105.7)	66.9(42.62, 105)	1195.28	5.95(5.3)	61.67(42.08)	24	94.34(61.6, 144.49)	94.26(61.24, 145.08)	1952.63	6.38(5.78)	83.23(58.26)							4	16.82(6.25, 45.26)	16.82(6.31, 44.82)	58.34	4.04(2.76)	16.51(7.21)
renal and urinary disorders	choluria	6	35.01(15.45, 79.35)	35.01(15.37, 79.74)	189.67	5.07(3.97)	33.54(16.92)	5	24.93(10.22, 60.84)	24.93(10.12, 61.42)	110.91	4.59(3.41)	24.11(11.43)	8	64.71(31.69, 132.13)	64.69(31.94, 131)	472.78	5.93(4.96)	61.02(33.58)	17	110.34(66.53, 183)	110.26(66.24, 183.54)	1626.26	6.61(5.9)	97.54(63.87)
renal and urinary disorders	atonic urinary bladder	4	30.74(11.32, 83.49)	30.73(11.31, 83.5)	110.68	4.89(3.59)	29.6(12.83)
renal and urinary disorders	nephritis allergic	4	25.66(9.48, 69.47)	25.65(9.44, 69.7)	91.74	4.64(3.35)	24.87(10.8)
renal and urinary disorders	immune-mediated nephritis	3	24.25(7.69, 76.53)	24.25(7.63, 77.08)	64.85	4.56(3.12)	23.55(9)
renal and urinary disorders	leukocyturia	10	18.66(9.96, 34.94)	18.65(9.96, 34.92)	163.17	4.19(3.33)	18.24(10.79)							9	22.87(11.81, 44.27)	22.86(11.74, 44.51)	184.18	4.49(3.58)	22.4(12.89)
renal and urinary disorders	ureteric compression							3	52.73(16.31, 170.47)	52.72(16.26, 170.89)	141.61	5.62(4.14)	49.12(18.4)
general disorders and administration site conditions	face oedema	238	19.98(17.56, 22.74)	19.87(17.32, 22.79)	4159.09	4.28(4.09)	19.4(17.41)	147	21.05(17.86, 24.81)	20.94(17.9, 24.49)	2710.68	4.35(4.11)	20.36(17.74)	159	18.06(15.43, 21.13)	17.96(15.35, 21.01)	2505.42	4.14(3.92)	17.68(15.5)	84	14.11(11.37, 17.51)	14.06(11.33, 17.44)	1002.36	3.79(3.48)	13.84(11.55)
general disorders and administration site conditions	enanthema	5	14.43(5.96, 34.94)	14.42(5.97, 34.83)	61.33	3.83(2.66)	14.18(6.76)	9	31.33(16.07, 61.1)	31.32(16.08, 60.99)	252.92	4.91(3.99)	30.03(17.17)	7	27.78(13.11, 58.84)	27.77(13.19, 58.48)	176.04	4.76(3.75)	27.09(14.46)	6	24.49(10.88, 55.17)	24.49(10.96, 54.7)	131.33	4.57(3.49)	23.82(12.08)
general disorders and administration site conditions	no reaction on previous exposure to drug	6	16(7.13, 35.92)	16(7.16, 35.74)	82.68	3.97(2.89)	15.7(7.98)	6	21.75(9.65, 49.01)	21.74(9.73, 48.56)	115.17	4.4(3.31)	21.12(10.7)
general disorders and administration site conditions	administration site joint erythema	3	776.11(156.64, 3845.48)	776.05(155.56, 3871.58)	1161.07	8.6(6.83)	388.52(101.83)
general disorders and administration site conditions	drug chemical incompatibility	3	80.29(24.46, 263.58)	80.28(24.29, 265.37)	212.86	6.19(4.69)	72.85(26.94)
general disorders and administration site conditions	mucosal pain	3	56.79(17.58, 183.4)	56.78(17.52, 184.05)	153.2	5.73(4.25)	52.98(19.87)
general disorders and administration site conditions	mucosal erosion							11	23.66(12.97, 43.15)	23.65(12.88, 43.42)	230.83	4.52(3.69)	22.91(13.86)
general disorders and administration site conditions	precancerous condition							4	18.26(6.77, 49.28)	18.26(6.72, 49.62)	63.61	4.16(2.87)	17.82(7.77)
blood and lymphatic system disorders	hyperleukocytosis	7	24.47(11.53, 51.94)	24.47(11.62, 51.53)	152.76	4.57(3.55)	23.75(12.66)
blood and lymphatic system disorders	acquired haemophilia	9	24.43(12.58, 47.43)	24.42(12.54, 47.55)	195.99	4.57(3.66)	23.71(13.61)
blood and lymphatic system disorders	lymphocytosis	15	13.83(8.3, 23.05)	13.83(8.31, 23.02)	175.34	3.77(3.05)	13.6(8.87)
blood and lymphatic system disorders	punctate basophilia							3	703.08(141.9, 3483.7)	703(140.92, 3507.14)	1051.5	8.46(6.69)	352(92.25)
blood and lymphatic system disorders	factor v inhibition							4	31.96(11.73, 87.06)	31.95(11.76, 86.81)	114.73	4.94(3.64)	30.61(13.23)	3	42.95(13.54, 136.24)	42.94(13.51, 136.48)	118.12	5.37(3.92)	41.31(15.72)
blood and lymphatic system disorders	polychromasia							3	21.52(6.82, 67.9)	21.52(6.77, 68.4)	56.96	4.39(2.94)	20.91(8)
blood and lymphatic system disorders	microcytosis							3	21.52(6.82, 67.9)	21.52(6.77, 68.4)	56.96	4.39(2.94)	20.91(8)
reproductive system and breast disorders	genital erosion	5	32.07(13.11, 78.45)	32.07(13.02, 79.01)	144.52	4.95(3.77)	30.84(14.59)	9	56.51(28.65, 111.45)	56.49(28.45, 112.18)	454.09	5.71(4.78)	52.36(29.66)
reproductive system and breast disorders	vaginal flatulence	6	20.7(9.2, 46.56)	20.69(9.26, 46.21)	109.54	4.34(3.25)	20.18(10.24)
reproductive system and breast disorders	genital cyst							3	95.87(28.69, 320.34)	95.86(28.44, 323.14)	247.83	6.4(4.88)	84.48(30.79)
reproductive system and breast disorders	oedema genital							10	24.5(13.04, 46.04)	24.49(13.08, 45.85)	217.77	4.57(3.7)	23.7(13.98)							6	17.26(7.69, 38.73)	17.25(7.72, 38.53)	90	4.08(3)	16.92(8.6)
reproductive system and breast disorders	genital haemorrhage							4	19.95(7.38, 53.89)	19.94(7.34, 54.18)	69.99	4.28(2.99)	19.42(8.45)
reproductive system and breast disorders	genital ulceration							5	16.66(6.86, 40.45)	16.66(6.9, 40.25)	71.89	4.03(2.86)	16.3(7.76)
hepatobiliary disorders	mixed liver injury	32	22.11(15.56, 31.43)	22.09(15.52, 31.44)	626.64	4.43(3.93)	21.51(16.03)	27	22.49(15.32, 32.99)	22.46(15.18, 33.24)	536.57	4.45(3.9)	21.8(15.82)	28	26.32(18.09, 38.3)	26.29(18.12, 38.15)	664.84	4.68(4.15)	25.68(18.76)	45	45.62(33.78, 61.6)	45.53(33.93, 61.09)	1858.63	5.43(5.01)	43.23(33.62)
hepatobiliary disorders	hepatitis cholestatic	56	19.25(14.76, 25.1)	19.22(14.61, 25.29)	943.98	4.23(3.85)	18.78(15.04)	83	23.33(18.74, 29.04)	23.26(18.75, 28.86)	1711.44	4.49(4.18)	22.54(18.77)	83	39.47(31.69, 49.15)	39.36(31.73, 48.83)	2991.77	5.25(4.93)	37.98(31.61)	134	45.89(38.55, 54.63)	45.61(38.23, 54.41)	5545.44	5.44(5.19)	43.31(37.43)
hepatobiliary disorders	subacute hepatic failure	3	32.34(10.19, 102.64)	32.34(10.17, 102.79)	87.45	4.96(3.51)	31.08(11.82)							4	59.69(21.8, 163.43)	59.68(21.96, 162.16)	218.47	5.82(4.52)	56.55(24.34)	3	51.23(15.97, 164.38)	51.22(16.11, 162.8)	139.21	5.59(4.13)	48.33(18.22)
hepatobiliary disorders	jaundice cholestatic							45	19.57(14.55, 26.33)	19.54(14.56, 26.22)	770.26	4.25(3.83)	19.04(14.86)	44	35.72(26.44, 48.24)	35.66(26.58, 47.85)	1434.12	5.11(4.68)	34.53(26.85)	59	30.84(23.77, 40)	30.76(23.84, 39.69)	1638.45	4.89(4.52)	29.7(23.89)
hepatobiliary disorders	cholestatic liver injury							20	19.43(12.46, 30.31)	19.42(12.37, 30.48)	340.05	4.24(3.62)	18.92(13.05)	36	53.18(38.04, 74.34)	53.11(38.06, 74.11)	1752.89	5.66(5.19)	50.62(38.25)	40	47.62(34.62, 65.51)	47.54(34.74, 65.05)	1724.46	5.49(5.04)	45.04(34.49)
hepatobiliary disorders	gallbladder oedema							3	19(6.04, 59.82)	19(5.98, 60.39)	49.81	4.21(2.77)	18.53(7.1)
eye disorders	exposure keratitis	3	232.83(64.07, 846.06)	232.81(63.86, 848.8)	532.66	7.49(5.88)	179.32(60.92)
eye disorders	retinal neovascularisation	3	28.39(8.97, 89.87)	28.39(8.93, 90.24)	76.48	4.78(3.33)	27.43(10.46)
eye disorders	conjunctival irritation							4	65.41(23.48, 182.22)	65.4(23.6, 181.22)	232.06	5.9(4.58)	59.91(25.42)
eye disorders	binocular eye movement disorder							4	29.3(10.77, 79.66)	29.29(10.78, 79.59)	104.93	4.82(3.52)	28.16(12.19)
eye disorders	orbital oedema							5	22.98(9.43, 56)	22.97(9.51, 55.49)	101.76	4.48(3.3)	22.28(10.57)
eye disorders	extraocular muscle disorder							3	18.5(5.88, 58.23)	18.5(5.94, 57.66)	48.39	4.17(2.74)	18.05(6.92)
nervous system disorders	upper motor neurone lesion	3	19.4(6.17, 61.01)	19.4(6.22, 60.47)	51.08	4.24(2.81)	18.95(7.27)
nervous system disorders	neuropsychiatric lupus							3	91.71(27.53, 305.45)	91.7(27.74, 303.12)	238.07	6.34(4.83)	81.23(29.68)
nervous system disorders	pleocytosis							6	20.19(8.97, 45.45)	20.18(9.03, 45.07)	106.34	4.3(3.21)	19.65(9.96)
nervous system disorders	band sensation							5	19.53(8.03, 47.5)	19.53(8.08, 47.18)	85.52	4.25(3.08)	19.03(9.05)
musculoskeletal and connective tissue disorders	amyloid arthropathy	3	75.11(22.96, 245.69)	75.1(23.17, 243.43)	199.99	6.1(4.61)	68.56(25.43)
musculoskeletal and connective tissue disorders	plica syndrome							3	301.32(77.91, 1165.32)	301.28(77.92, 1164.96)	628.5	7.72(6.07)	211.2(68.1)
musculoskeletal and connective tissue disorders	lordosis							3	20.28(6.44, 63.92)	20.28(6.38, 64.46)	53.44	4.3(2.86)	19.74(7.55)
musculoskeletal and connective tissue disorders	patellofemoral pain syndrome							3	18.34(5.83, 57.71)	18.34(5.88, 57.16)	47.93	4.16(2.72)	17.9(6.86)
injury, poisoning and procedural complications	documented hypersensitivity to administered product	16	31.85(19.32, 52.52)	31.84(19.13, 53)	459.08	4.94(4.24)	30.62(20.15)	11	42.04(22.88, 77.26)	42.03(22.89, 77.17)	415.71	5.31(4.47)	39.71(23.87)	41	119.16(86.27, 164.6)	118.99(86.96, 162.82)	4312.57	6.74(6.28)	107.07(81.71)	17	79.97(48.61, 131.55)	79.91(48.95, 130.44)	1209.16	6.19(5.49)	73.03(48.15)
injury, poisoning and procedural complications	xith nerve injury	3	776.11(156.64, 3845.48)	776.05(155.56, 3871.58)	1161.07	8.6(6.83)	388.52(101.83)
injury, poisoning and procedural complications	wrong drug							6	51.45(22.46, 117.88)	51.44(22.58, 117.17)	276.52	5.58(4.47)	48(23.99)
injury, poisoning and procedural complications	exposure to allergen							3	43.94(13.69, 141.09)	43.94(13.56, 142.43)	118.48	5.37(3.9)	41.41(15.6)
congenital, familial and genetic disorders	macroglossia	10	31.94(16.97, 60.13)	31.94(17.06, 59.8)	287.83	4.94(4.07)	30.71(18.09)	8	27.71(13.67, 56.18)	27.7(13.68, 56.09)	198.12	4.74(3.78)	26.69(14.78)
congenital, familial and genetic disorders	lichen spinulosus							3	421.85(100.81, 1765.3)	421.8(100.86, 1763.99)	787.13	8.04(6.35)	264(79.7)
congenital, familial and genetic disorders	thalassaemia							3	47.94(14.88, 154.39)	47.93(14.79, 155.36)	129.06	5.49(4.02)	44.94(16.89)
congenital, familial and genetic disorders	combined immunodeficiency							3	44.88(13.97, 144.19)	44.87(13.84, 145.44)	120.96	5.4(3.93)	42.24(15.91)
psychiatric disorders	belligerence	3	13.94(4.45, 43.67)	13.94(4.47, 43.45)	35.4	3.78(2.35)	13.71(5.27)
psychiatric disorders	illness anxiety disorder							3	23.44(7.42, 74.04)	23.43(7.37, 74.47)	62.35	4.51(3.06)	22.71(8.67)
psychiatric disorders	acute psychosis							23	17.44(11.53, 26.38)	17.42(11.54, 26.29)	347.47	4.09(3.5)	17.03(12.04)
cardiac disorders	kounis syndrome							49	31.9(23.95, 42.48)	31.84(23.73, 42.72)	1400.2	4.93(4.52)	30.5(24)	31	53.98(37.62, 77.45)	53.92(37.89, 76.73)	1532.19	5.68(5.17)	51.36(37.97)	86	69.13(55.46, 86.16)	68.86(55.51, 85.43)	5313.84	5.99(5.68)	63.7(52.97)
cardiac disorders	tachycardia foetal							5	24.93(10.22, 60.84)	24.93(10.12, 61.42)	110.91	4.59(3.41)	24.11(11.43)
cardiac disorders	bradycardia foetal							4	18.14(6.72, 48.96)	18.14(6.68, 49.29)	63.16	4.15(2.86)	17.71(7.72)
vascular disorders	kawasaki's disease	6	47.04(20.63, 107.25)	47.03(20.65, 107.12)	254.88	5.47(4.37)	44.4(22.28)							3	31.16(9.88, 98.23)	31.16(9.8, 99.04)	85.06	4.92(3.48)	30.29(11.59)
pregnancy, puerperium and perinatal conditions	meconium in amniotic fluid	5	18.31(7.54, 44.44)	18.3(7.58, 44.21)	79.9	4.16(2.99)	17.9(8.52)
ear and labyrinth disorders	exostosis of external ear canal							3	210.92(58.04, 766.46)	210.9(57.85, 768.92)	482.09	7.34(5.74)	162.46(55.19)
infections and infestations	diarrhoea infectious													6	18.11(8.08, 40.59)	18.11(8.11, 40.45)	95.35	4.16(3.08)	17.82(9.07)	4	14.37(5.35, 38.6)	14.36(5.39, 38.26)	48.89	3.82(2.54)	14.14(6.18)
infections and infestations	clostridium difficile colitis													71	15.67(12.4, 19.82)	15.64(12.36, 19.79)	958.72	3.95(3.61)	15.42(12.67)	66	15.2(11.91, 19.4)	15.16(11.98, 19.18)	857.42	3.9(3.55)	14.91(12.16)
infections and infestations	antibiotic associated colitis													4	325.98(106.28, 999.83)	325.94(106.65, 996.17)	990.88	7.96(6.53)	249.48(97.67)
infections and infestations	viral tonsillitis													3	158.91(47.22, 534.81)	158.9(47.14, 535.65)	409.31	7.11(5.58)	138.3(50.1)
infections and infestations	lemierre syndrome													6	94.88(41.15, 218.75)	94.86(40.84, 220.35)	511.44	6.45(5.33)	87.15(43.32)
infections and infestations	anal fungal infection													4	92.13(33.16, 255.94)	92.11(33.24, 255.23)	331.66	6.41(5.08)	84.82(36.08)
infections and infestations	ecthyma													7	51.15(23.96, 109.22)	51.14(23.81, 109.83)	328.26	5.61(4.58)	48.83(25.88)
infections and infestations	genital candidiasis													3	33.46(10.6, 105.59)	33.45(10.52, 106.32)	91.55	5.02(3.58)	32.46(12.41)
infections and infestations	trichosporon infection													3	32.77(10.38, 103.38)	32.76(10.31, 104.13)	89.61	4.99(3.55)	31.81(12.16)
infections and infestations	sputum purulent													7	24.81(11.72, 52.49)	24.8(11.78, 52.23)	156.22	4.6(3.59)	24.26(12.96)
infections and infestations	vulvovaginal candidiasis													17	17.8(11.02, 28.76)	17.79(11.11, 28.48)	265.02	4.13(3.46)	17.52(11.73)
infections and infestations	rash pustular													56	15.89(12.2, 20.69)	15.86(12.29, 20.46)	768.35	3.97(3.59)	15.64(12.54)
infections and infestations	empyema													9	15.82(8.19, 30.55)	15.81(8.12, 30.79)	123.03	3.96(3.06)	15.59(8.99)
infections and infestations	peritonsillar abscess													5	14.8(6.12, 35.77)	14.79(6.12, 35.73)	63.43	3.87(2.7)	14.6(6.98)
infections and infestations	overgrowth fungal																			4	133.89(46.59, 384.76)	133.87(46.45, 385.78)	454.74	6.85(5.49)	115.54(47.77)
infections and infestations	burkholderia pseudomallei infection																			3	64.37(19.89, 208.31)	64.36(19.86, 208.62)	173.76	5.9(4.42)	59.83(22.4)
infections and infestations	meningococcal sepsis																			4	52.3(19.04, 143.63)	52.29(18.87, 144.89)	189.41	5.62(4.31)	49.27(21.16)
infections and infestations	clostridial sepsis																			3	33.47(10.55, 106.14)	33.47(10.53, 106.38)	90.86	5.01(3.56)	32.22(12.27)
infections and infestations	burkholderia cepacia complex infection																			4	29.11(10.74, 78.88)	29.1(10.71, 79.07)	104.9	4.82(3.52)	28.16(12.23)
infections and infestations	candida pneumonia																			4	22.02(8.16, 59.44)	22.02(8.1, 59.83)	78.2	4.42(3.14)	21.48(9.36)
infections and infestations	respiratory tract infection bacterial																			5	19.28(7.94, 46.8)	19.28(7.98, 46.58)	84.7	4.24(3.07)	18.87(8.98)
infections and infestations	viral rash																			3	18.46(5.88, 57.95)	18.46(5.92, 57.54)	48.46	4.18(2.74)	18.08(6.94)
infections and infestations	pneumococcal sepsis																			6	17.31(7.71, 38.86)	17.31(7.75, 38.66)	90.34	4.09(3)	16.98(8.63)
infections and infestations	septic arthritis staphylococcal																			3	17.31(5.52, 54.31)	17.31(5.55, 53.95)	45.17	4.09(2.65)	16.98(6.52)
infections and infestations	dysentery																			10	15.56(8.32, 29.09)	15.55(8.31, 29.12)	133.68	3.93(3.07)	15.29(9.06)
infections and infestations	pneumonia mycoplasmal																			5	15(6.19, 36.32)	14.99(6.21, 36.21)	64.16	3.88(2.72)	14.75(7.04)
skin and subcutaneous tissue disorders	acute haemorrhagic oedema of infancy													3	288.93(80.6, 1035.73)	288.9(80.81, 1032.85)	676.27	7.83(6.24)	227.21(78.07)	4	304.3(96.89, 955.74)	304.24(97.61, 948.25)	886.59	7.8(6.35)	223.38(85.73)
skin and subcutaneous tissue disorders	mucocutaneous disorder													3	77.52(24, 250.35)	77.51(23.91, 251.24)	211.12	6.18(4.7)	72.29(27.11)	8	103.01(49.42, 214.72)	102.97(49.86, 212.65)	719.34	6.52(5.52)	91.8(49.65)
skin and subcutaneous tissue disorders	urticaria contact													3	144.47(43.24, 482.7)	144.45(42.85, 486.94)	376.09	6.99(5.47)	127.24(46.37)
skin and subcutaneous tissue disorders	generalised bullous fixed drug eruption													6	75.68(33.06, 173.27)	75.66(33.22, 172.34)	412.6	6.14(5.03)	70.69(35.35)
skin and subcutaneous tissue disorders	skin oedema													15	30.57(18.3, 51.09)	30.56(18.36, 50.87)	416.83	4.89(4.18)	29.73(19.35)
skin and subcutaneous tissue disorders	epidermolysis													5	27.88(11.47, 67.76)	27.88(11.54, 67.35)	126.24	4.76(3.59)	27.19(12.93)
skin and subcutaneous tissue disorders	cold urticaria													3	24.45(7.78, 76.8)	24.45(7.84, 76.21)	65.94	4.58(3.15)	23.92(9.18)
skin and subcutaneous tissue disorders	sjs-ten overlap													3	15.73(5.03, 49.2)	15.73(5.05, 49.03)	40.78	3.96(2.53)	15.52(5.98)
skin and subcutaneous tissue disorders	mucocutaneous rash																			3	52.3(16.29, 167.92)	52.29(16.13, 169.49)	142.05	5.62(4.16)	49.27(18.57)
skin and subcutaneous tissue disorders	dermatitis diaper																			5	17.66(7.28, 42.81)	17.65(7.31, 42.64)	76.92	4.11(2.94)	17.31(8.25)
investigations	coagulation factor decreased													3	23.72(7.55, 74.48)	23.72(7.61, 73.93)	63.84	4.54(3.1)	23.22(8.91)	3	26.15(8.29, 82.52)	26.15(8.23, 83.12)	70.35	4.67(3.22)	25.38(9.7)
investigations	clostridium test positive													27	32.27(22, 47.34)	32.24(21.78, 47.71)	793.32	4.97(4.43)	31.32(22.73)	17	18.68(11.55, 30.21)	18.67(11.44, 30.48)	278.04	4.19(3.52)	18.28(12.23)
investigations	gastrointestinal stoma output abnormal													3	48.16(15.14, 153.17)	48.15(15.15, 153.04)	132.49	5.53(4.07)	46.1(17.51)
investigations	culture stool positive													3	25.84(8.22, 81.23)	25.84(8.29, 80.54)	69.92	4.66(3.22)	25.25(9.68)
investigations	epstein-barr virus antibody positive													4	25.22(9.36, 68)	25.22(9.28, 68.53)	90.88	4.62(3.34)	24.66(10.75)
investigations	skin test negative																			4	95.64(33.99, 269.11)	95.62(33.84, 270.21)	336.11	6.42(5.08)	85.91(36.15)
investigations	oxygen saturation immeasurable																			4	95.64(33.99, 269.11)	95.62(33.84, 270.21)	336.11	6.42(5.08)	85.91(36.15)
investigations	lumbar puncture abnormal																			3	53.41(16.62, 171.62)	53.4(16.47, 173.09)	145.01	5.65(4.18)	50.26(18.93)
investigations	antiphospholipid antibodies positive																			4	22.46(8.32, 60.65)	22.46(8.27, 61.03)	79.88	4.45(3.17)	21.9(9.54)
investigations	blood immunoglobulin a increased																			5	21.35(8.79, 51.87)	21.34(8.83, 51.55)	94.54	4.38(3.21)	20.84(9.91)
investigations	coagulation factor viii level decreased																			3	20.41(6.49, 64.16)	20.41(6.55, 63.61)	54.05	4.32(2.88)	19.94(7.65)
investigations	biopsy liver																			3	18.6(5.92, 58.39)	18.59(5.96, 57.94)	48.85	4.19(2.75)	18.21(6.99)
investigations	sinus rhythm																			3	17.93(5.71, 56.28)	17.93(5.75, 55.88)	46.95	4.14(2.7)	17.57(6.75)
gastrointestinal disorders	dumping syndrome													3	25.22(8.03, 79.27)	25.22(8.09, 78.61)	68.16	4.62(3.19)	24.66(9.46)
gastrointestinal disorders	trichoglossia													3	18.06(5.77, 56.54)	18.06(5.79, 56.29)	47.53	4.15(2.72)	17.77(6.84)
gastrointestinal disorders	megacolon													9	16.19(8.38, 31.28)	16.19(8.31, 31.53)	126.31	4(3.09)	15.96(9.2)
gastrointestinal disorders	anal inflammation													3	14(4.48, 43.74)	14(4.49, 43.63)	35.74	3.79(2.36)	13.83(5.33)
gastrointestinal disorders	gut fermentation syndrome																			3	179.31(51.53, 624.01)	179.29(51.14, 628.54)	438.02	7.21(5.64)	147.82(52.07)
gastrointestinal disorders	lip ulceration																			10	28.09(14.96, 52.75)	28.08(15, 52.58)	252.64	4.77(3.9)	27.2(16.05)
gastrointestinal disorders	plicated tongue																			3	24.14(7.66, 76.07)	24.13(7.59, 76.7)	64.66	4.55(3.11)	23.49(8.99)
gastrointestinal disorders	dysbiosis																			6	20.33(9.04, 45.7)	20.32(9.1, 45.39)	107.63	4.31(3.23)	19.87(10.09)
gastrointestinal disorders	lip erythema																			3	19.61(6.24, 61.62)	19.61(6.29, 61.12)	51.77	4.26(2.83)	19.18(7.36)
gastrointestinal disorders	tooth discolouration																			17	18.41(11.39, 29.78)	18.4(11.27, 30.03)	273.72	4.17(3.5)	18.03(12.06)
gastrointestinal disorders	oedema mouth																			15	13.74(8.25, 22.89)	13.73(8.25, 22.86)	174.21	3.76(3.04)	13.53(8.82)
hepatobiliary disorders	deficiency of bile secretion													5	132.44(52.26, 335.59)	132.41(52.7, 332.65)	579.65	6.88(5.65)	117.81(54.11)	11	279.03(141.01, 552.16)	278.89(140.45, 553.81)	2284.38	7.71(6.79)	209.42(118.3)
hepatobiliary disorders	drug-induced liver injury													227	20.99(18.39, 23.95)	20.83(18.16, 23.89)	4203.52	4.35(4.16)	20.44(18.31)	250	24.7(21.77, 28.03)	24.43(21.72, 27.48)	5460.28	4.57(4.39)	23.76(21.38)
hepatobiliary disorders	jaundice													210	20.28(17.68, 23.26)	20.14(17.56, 23.1)	3749.72	4.31(4.11)	19.78(17.64)	263	19.16(16.94, 21.66)	18.94(16.84, 21.3)	4371.8	4.21(4.04)	18.54(16.73)
hepatobiliary disorders	cholestasis													111	14.55(12.06, 17.55)	14.49(11.91, 17.63)	1375.95	3.84(3.57)	14.31(12.23)	157	17.82(15.2, 20.88)	17.7(15.13, 20.7)	2422.93	4.12(3.89)	17.35(15.19)
hepatobiliary disorders	suspected drug-induced liver injury																			6	125.54(53.22, 296.12)	125.5(52.98, 297.29)	644.39	6.77(5.63)	109.26(53.29)
hepatobiliary disorders	hepatitis toxic																			20	19.1(12.26, 29.75)	19.08(12.16, 29.95)	335.03	4.22(3.6)	18.68(12.89)
hepatobiliary disorders	hepatitis acute																			49	17.42(13.13, 23.13)	17.39(13.22, 22.88)	741.44	4.09(3.69)	17.05(13.45)
hepatobiliary disorders	biliary tract disorder																			10	17.4(9.3, 32.56)	17.39(9.29, 32.56)	151.38	4.09(3.23)	17.06(10.1)
respiratory, thoracic and mediastinal disorders	tonsillar exudate													4	201.8(69.27, 587.93)	201.77(68.66, 592.96)	671.25	7.41(6.03)	169.65(69.34)
respiratory, thoracic and mediastinal disorders	pulmonary necrosis													4	35.61(13.15, 96.45)	35.61(13.11, 96.76)	130.16	5.11(3.82)	34.48(14.98)
respiratory, thoracic and mediastinal disorders	sinus polyp													6	23.9(10.64, 53.68)	23.89(10.7, 53.36)	128.71	4.55(3.47)	23.39(11.88)
respiratory, thoracic and mediastinal disorders	respiratory gas exchange disorder													3	17.56(5.61, 54.96)	17.56(5.63, 54.73)	46.08	4.11(2.68)	17.29(6.65)
respiratory, thoracic and mediastinal disorders	eosinophilic pleural effusion																			9	57.5(29.26, 113)	57.48(29.52, 111.93)	467.38	5.75(4.83)	53.85(30.6)
respiratory, thoracic and mediastinal disorders	pharyngeal erythema																			17	24.13(14.89, 39.08)	24.11(14.77, 39.36)	366	4.55(3.88)	23.46(15.67)
respiratory, thoracic and mediastinal disorders	irregular breathing																			5	23.38(9.61, 56.85)	23.37(9.67, 56.46)	104.16	4.51(3.34)	22.76(10.82)
respiratory, thoracic and mediastinal disorders	epiglottic oedema																			3	19.31(6.15, 60.66)	19.31(6.2, 60.18)	50.9	4.24(2.81)	18.89(7.25)
respiratory, thoracic and mediastinal disorders	eosinophilic pneumonia acute																			6	14.81(6.61, 33.21)	14.81(6.63, 33.08)	75.91	3.86(2.79)	14.57(7.41)
reproductive system and breast disorders	genital erythema													4	29.23(10.82, 78.93)	29.22(10.75, 79.4)	106.1	4.83(3.55)	28.46(12.4)	6	22.72(10.1, 51.13)	22.72(10.17, 50.75)	121.26	4.47(3.38)	22.14(11.23)
reproductive system and breast disorders	vulval haemorrhage													3	49.66(15.6, 158.08)	49.65(15.62, 157.81)	136.62	5.57(4.11)	47.48(18.02)
reproductive system and breast disorders	breast haematoma													4	21.96(8.16, 59.1)	21.95(8.08, 59.64)	78.38	4.43(3.15)	21.53(9.4)
reproductive system and breast disorders	vulval ulceration													4	18.59(6.92, 49.95)	18.58(6.97, 49.51)	65.41	4.19(2.91)	18.28(7.99)
reproductive system and breast disorders	penile burning sensation																			4	13.72(5.11, 36.85)	13.72(5.15, 36.56)	46.4	3.76(2.48)	13.51(5.91)
general disorders and administration site conditions	idiosyncratic drug reaction													27	70.69(47.87, 104.38)	70.62(47.72, 104.51)	1737.33	6.05(5.5)	66.27(47.83)	32	84.85(58.97, 122.09)	84.73(58.39, 122.96)	2404.2	6.27(5.75)	77.03(56.81)
general disorders and administration site conditions	vaccination site haemorrhage													3	127.13(38.38, 421.09)	127.12(38.46, 420.2)	335.15	6.83(5.32)	113.6(41.7)
general disorders and administration site conditions	administration site swelling													3	16.82(5.37, 52.61)	16.81(5.39, 52.39)	43.92	4.05(2.62)	16.57(6.38)
blood and lymphatic system disorders	myelocytosis													3	132.43(39.87, 439.81)	132.41(40.06, 437.69)	347.79	6.88(5.37)	117.81(43.15)
blood and lymphatic system disorders	autoimmune neutropenia																			6	49.72(21.82, 113.3)	49.7(21.82, 113.21)	270.28	5.55(4.45)	46.97(23.58)
blood and lymphatic system disorders	hypergammaglobulinaemia																			4	20.41(7.57, 55.04)	20.41(7.51, 55.46)	72.07	4.32(3.03)	19.94(8.7)
blood and lymphatic system disorders	hypocoagulable state																			8	18.97(9.41, 38.23)	18.96(9.36, 38.4)	133.1	4.21(3.26)	18.56(10.33)
vascular disorders	hyperaemia													16	17.32(10.57, 28.39)	17.31(10.6, 28.26)	241.98	4.09(3.4)	17.05(11.28)	14	19.37(11.4, 32.91)	19.36(11.4, 32.87)	238.27	4.24(3.5)	18.95(12.16)
vascular disorders	diastolic hypotension													3	48.9(15.37, 155.58)	48.89(15.38, 155.4)	134.53	5.55(4.09)	46.78(17.76)
vascular disorders	peripheral circulatory failure													4	22.54(8.37, 60.69)	22.54(8.3, 61.25)	80.62	4.47(3.18)	22.09(9.64)
surgical and medical procedures	stoma closure																			4	41.32(15.14, 112.78)	41.32(15.21, 112.27)	149.96	5.3(4)	39.42(17.02)
surgical and medical procedures	positive airway pressure therapy																			3	36.38(11.45, 115.59)	36.38(11.45, 115.63)	98.91	5.13(3.67)	34.9(13.27)
surgical and medical procedures	lymphadenectomy																			4	13.77(5.13, 37)	13.77(5.17, 36.69)	46.61	3.76(2.48)	13.57(5.93)
neoplasms benign, malignant and unspecified (incl cysts and polyps)	borderline mucinous tumour of ovary													5	662.18(216.61, 2024.28)	662.06(216.62, 2023.44)	2030.97	8.67(7.29)	407.81(160.1)
neoplasms benign, malignant and unspecified (incl cysts and polyps)	metastases to salivary gland																			3	125.52(37.3, 422.43)	125.5(37.23, 423.06)	322.2	6.77(5.24)	109.26(39.58)
neoplasms benign, malignant and unspecified (incl cysts and polyps)	skin squamous cell carcinoma recurrent																			3	57.05(17.71, 183.76)	57.05(17.6, 184.92)	154.65	5.74(4.27)	53.47(20.09)
injury, poisoning and procedural complications	foetal exposure during delivery																			4	35.99(13.23, 97.93)	35.99(13.25, 97.79)	130.44	5.11(3.81)	34.54(14.95)
injury, poisoning and procedural complications	post procedural discharge																			4	15.79(5.87, 42.46)	15.79(5.93, 42.07)	54.37	3.96(2.68)	15.51(6.78)
nervous system disorders	muscle tension dysphonia													6	158.93(67.38, 374.88)	158.9(67.08, 376.41)	818.62	7.11(5.97)	138.3(67.45)
nervous system disorders	motor neurone disease																			4	15.5(5.76, 41.67)	15.49(5.81, 41.27)	53.25	3.93(2.65)	15.23(6.66)
metabolism and nutrition disorders	hyperferritinaemia													3	25.63(8.15, 80.57)	25.63(8.22, 79.88)	69.32	4.65(3.21)	25.05(9.61)
metabolism and nutrition disorders	fulminant type 1 diabetes mellitus													4	14.71(5.48, 39.48)	14.71(5.52, 39.19)	50.42	3.86(2.59)	14.52(6.36)
eye disorders	periorbital oedema													36	14.46(10.41, 20.1)	14.45(10.36, 20.16)	444.49	3.83(3.37)	14.26(10.83)
eye disorders	conjunctival disorder																			4	28.61(10.56, 77.51)	28.6(10.53, 77.71)	103.03	4.79(3.5)	27.69(12.03)
congenital, familial and genetic disorders	otospondylomegaepiphyseal dysplasia																			3	179.31(51.53, 624.01)	179.29(51.14, 628.54)	438.02	7.21(5.64)	147.82(52.07)
congenital, familial and genetic disorders	spinal muscular atrophy																			7	52.78(24.59, 113.3)	52.76(24.57, 113.31)	334.39	5.63(4.6)	49.69(26.22)
cardiac disorders	hypersensitivity myocarditis																			3	64.37(19.89, 208.31)	64.36(19.86, 208.62)	173.76	5.9(4.42)	59.83(22.4)
