# Supplementary material for: Will the introduction of β-lactamase inhibitors alter the adverse event profile of parent penicillins antibiotics? a pharmacovigilance study based on amoxicillin-clavulanate and ampicillin-sulbactam
Source: Front Pharmacol. 2026 Mar 13;17:1772354. doi: 10.3389/fphar.2026.1772354 (PMC13021895; doi:10.3389/fphar.2026.1772354)
Supplement: Supplementary file 4 [file DataSheet5.xlsx]

## Sheet: Sheet 1
soc	pt	amoxicillin <60	ROR(95% CI)	PRR(95% CI)	chisq	IC(IC025)	EBGM(EBGM05)	amoxicillin >=60	ROR(95% CI)	PRR(95% CI)	chisq	IC(IC025)	EBGM(EBGM05)	ACP <60	ROR(95% CI)	PRR(95% CI)	chisq	IC(IC025)	EBGM(EBGM05)	ACP >=60	ROR(95% CI)	PRR(95% CI)	chisq	IC(IC025)	EBGM(EBGM05)
skin and subcutaneous tissue disorders	rash	977	4.09(3.83, 4.35)	4(3.77, 4.24)	2195.96	1.99(1.9)	3.98(3.77)	512	3.71(3.4, 4.06)	3.65(3.37, 3.95)	986.81	1.86(1.74)	3.64(3.38)	567	3.22(2.96, 3.5)	3.17(2.93, 3.43)	845.81	1.66(1.54)	3.16(2.95)
skin and subcutaneous tissue disorders	pruritus	975	4.54(4.26, 4.84)	4.44(4.19, 4.71)	2592.46	2.14(2.05)	4.41(4.18)	558	4.59(4.22, 5)	4.5(4.16, 4.87)	1517.86	2.16(2.04)	4.48(4.17)	587	3.72(3.42, 4.03)	3.65(3.37, 3.95)	1132.5	1.86(1.75)	3.64(3.4)	434	4.07(3.7, 4.48)	4(3.63, 4.41)	978.09	2(1.86)	3.99(3.68)
skin and subcutaneous tissue disorders	urticaria	942	7.97(7.47, 8.51)	7.78(7.34, 8.25)	5507.99	2.94(2.85)	7.69(7.28)	291	6.82(6.07, 7.66)	6.74(5.99, 7.58)	1412.87	2.74(2.57)	6.69(6.07)	502	5.74(5.26, 6.28)	5.65(5.22, 6.11)	1913.06	2.49(2.36)	5.61(5.21)	169	4.5(3.86, 5.24)	4.47(3.82, 5.23)	453.15	2.15(1.93)	4.45(3.92)
skin and subcutaneous tissue disorders	erythema	592	3.92(3.62, 4.26)	3.87(3.58, 4.19)	1258.32	1.95(1.83)	3.85(3.6)	340	5.54(4.97, 6.17)	5.47(4.96, 6.03)	1235.66	2.44(2.29)	5.43(4.97)							227	4.21(3.69, 4.8)	4.17(3.64, 4.78)	545.93	2.05(1.87)	4.15(3.72)
skin and subcutaneous tissue disorders	angioedema	434	14.48(13.16, 15.94)	14.31(12.97, 15.78)	5241.8	3.8(3.67)	13.97(12.9)	155	7.92(6.76, 9.28)	7.87(6.73, 9.21)	920.18	2.96(2.73)	7.79(6.82)	168	7.52(6.46, 8.76)	7.48(6.39, 8.75)	934.36	2.89(2.67)	7.41(6.53)	81	4.7(3.78, 5.85)	4.68(3.77, 5.81)	233.63	2.22(1.91)	4.66(3.88)
skin and subcutaneous tissue disorders	rash maculo-papular	331	21.37(19.13, 23.86)	21.17(18.82, 23.81)	6125.95	4.35(4.19)	20.42(18.62)	189	18.16(15.71, 21)	18.01(15.7, 20.66)	2964.71	4.14(3.93)	17.6(15.59)	242	21.2(18.65, 24.1)	21.01(18.68, 23.63)	4487.28	4.35(4.17)	20.46(18.38)	126	13.72(11.5, 16.37)	13.64(11.43, 16.27)	1452.52	3.75(3.49)	13.43(11.59)
skin and subcutaneous tissue disorders	drug reaction with eosinophilia and systemic symptoms	223	10.85(9.5, 12.39)	10.79(9.41, 12.38)	1942.82	3.41(3.21)	10.6(9.48)	145	14.67(12.44, 17.31)	14.58(12.46, 17.06)	1798.98	3.84(3.6)	14.31(12.47)	203	13.54(11.78, 15.57)	13.44(11.72, 15.42)	2297.97	3.72(3.52)	13.22(11.77)	86	9.86(7.97, 12.21)	9.82(7.92, 12.18)	673.91	3.28(2.98)	9.72(8.13)
skin and subcutaneous tissue disorders	rash erythematous	170	5.31(4.56, 6.18)	5.29(4.52, 6.19)	585.85	2.39(2.17)	5.25(4.62)	110	7.04(5.84, 8.5)	7.01(5.76, 8.53)	562.12	2.8(2.53)	6.96(5.94)	95	4.05(3.31, 4.95)	4.03(3.31, 4.9)	215.88	2.01(1.72)	4.02(3.39)	87	6.36(5.15, 7.86)	6.34(5.11, 7.87)	388.54	2.66(2.35)	6.3(5.28)
skin and subcutaneous tissue disorders	rash pruritic	201	6.3(5.48, 7.24)	6.27(5.47, 7.19)	880.88	2.63(2.43)	6.21(5.53)	91	4.17(3.39, 5.12)	4.15(3.41, 5.05)	216.79	2.05(1.75)	4.13(3.48)	148	6.34(5.39, 7.46)	6.31(5.39, 7.38)	656.63	2.65(2.41)	6.27(5.47)	77	4.03(3.22, 5.05)	4.02(3.24, 4.99)	174.05	2(1.68)	4.01(3.32)
skin and subcutaneous tissue disorders	toxic skin eruption	116	20.72(17.2, 24.94)	20.65(17.31, 24.63)	2090.19	4.32(4.05)	19.93(17.06)	132	21.31(17.91, 25.35)	21.18(17.75, 25.27)	2466.96	4.37(4.12)	20.61(17.82)	56	13.44(10.31, 17.51)	13.41(10.39, 17.3)	631.84	3.72(3.34)	13.19(10.57)	73	13.29(10.54, 16.75)	13.24(10.47, 16.75)	813.42	3.71(3.37)	13.05(10.75)
skin and subcutaneous tissue disorders	acute generalised exanthematous pustulosis	136	26.09(21.96, 31)	25.99(21.79, 31)	3119.8	4.64(4.39)	24.85(21.52)	98	24.45(19.99, 29.92)	24.35(20.02, 29.62)	2123.08	4.56(4.27)	23.59(19.92)	73	18.77(14.88, 23.69)	18.72(14.8, 23.68)	1194.69	4.19(3.86)	18.29(15.05)	48	13.46(10.11, 17.9)	13.43(10.01, 18.02)	543.31	3.73(3.32)	13.23(10.42)
skin and subcutaneous tissue disorders	toxic epidermal necrolysis	131	11.7(9.84, 13.92)	11.66(9.77, 13.91)	1250.83	3.52(3.27)	11.44(9.9)	63	9.52(7.42, 12.21)	9.49(7.36, 12.24)	472.72	3.23(2.87)	9.38(7.62)	60	7.26(5.63, 9.36)	7.24(5.61, 9.34)	319.83	2.84(2.48)	7.18(5.8)	41	7.06(5.19, 9.6)	7.04(5.14, 9.63)	210.87	2.81(2.37)	6.99(5.41)
skin and subcutaneous tissue disorders	stevens-johnson syndrome	129	7.75(6.51, 9.22)	7.72(6.47, 9.21)	744.73	2.93(2.68)	7.63(6.59)	41	5.58(4.1, 7.58)	5.57(4.07, 7.62)	152.48	2.47(2.03)	5.53(4.28)	64	5.23(4.09, 6.69)	5.22(4.05, 6.73)	216.76	2.38(2.02)	5.19(4.22)	35	5.44(3.9, 7.59)	5.44(3.9, 7.59)	125.91	2.43(1.96)	5.41(4.09)
skin and subcutaneous tissue disorders	drug eruption	96	8.38(6.85, 10.26)	8.36(6.87, 10.17)	613.14	3.04(2.76)	8.25(6.97)	51	6.09(4.62, 8.02)	6.08(4.62, 8)	214.6	2.59(2.2)	6.03(4.79)	62	7.38(5.75, 9.48)	7.37(5.71, 9.51)	337.97	2.87(2.51)	7.31(5.92)	30	4.08(2.85, 5.85)	4.08(2.87, 5.81)	69.42	2.02(1.51)	4.06(3.01)
skin and subcutaneous tissue disorders	purpura	46	9.5(7.1, 12.72)	9.49(7.07, 12.73)	343.41	3.22(2.81)	9.34(7.32)	94	17.72(14.44, 21.76)	17.65(14.51, 21.47)	1441.74	4.11(3.81)	17.25(14.53)	44	12.46(9.25, 16.79)	12.44(9.27, 16.69)	455.3	3.61(3.19)	12.25(9.55)	44	9.36(6.95, 12.6)	9.34(6.96, 12.53)	324.11	3.21(2.78)	9.25(7.21)
skin and subcutaneous tissue disorders	rash papular	64	3.46(2.7, 4.42)	3.45(2.67, 4.45)	110.8	1.78(1.43)	3.44(2.8)	34	5.17(3.69, 7.25)	5.16(3.7, 7.2)	113.37	2.36(1.88)	5.13(3.87)	43	3.18(2.35, 4.29)	3.17(2.36, 4.25)	63.78	1.66(1.23)	3.16(2.46)	21	3.65(2.37, 5.6)	3.64(2.37, 5.6)	40.09	1.86(1.26)	3.63(2.54)
skin and subcutaneous tissue disorders	dermatitis allergic	87	11.09(8.97, 13.72)	11.07(8.92, 13.73)	781.05	3.44(3.14)	10.87(9.1)	36	8.92(6.42, 12.4)	8.91(6.39, 12.43)	249.78	3.14(2.67)	8.81(6.69)	41	7.09(5.21, 9.64)	7.08(5.17, 9.69)	211.99	2.81(2.37)	7.02(5.43)	19	5.36(3.41, 8.41)	5.35(3.41, 8.4)	66.85	2.41(1.78)	5.33(3.65)
skin and subcutaneous tissue disorders	erythema multiforme	80	12.07(9.67, 15.07)	12.05(9.71, 14.95)	793.09	3.56(3.24)	11.81(9.81)	28	6(4.13, 8.7)	5.99(4.13, 8.69)	115.45	2.57(2.04)	5.95(4.36)	55	11.3(8.66, 14.76)	11.28(8.57, 14.84)	507.78	3.48(3.1)	11.13(8.9)	20	4.89(3.15, 7.59)	4.89(3.18, 7.53)	61.5	2.28(1.66)	4.86(3.37)
skin and subcutaneous tissue disorders	dermatitis bullous	48	11.12(8.35, 14.8)	11.1(8.27, 14.89)	432.46	3.45(3.04)	10.9(8.58)	46	11.85(8.85, 15.87)	11.83(8.82, 15.87)	448.78	3.54(3.13)	11.66(9.13)	35	11.05(7.92, 15.44)	11.04(7.91, 15.41)	314.99	3.45(2.97)	10.89(8.24)	23	6.73(4.46, 10.14)	6.72(4.45, 10.14)	111.06	2.74(2.16)	6.67(4.73)
skin and subcutaneous tissue disorders	rash morbilliform	50	26.63(20.04, 35.37)	26.59(20.21, 34.99)	1174.17	4.67(4.26)	25.4(20.03)	30	22.79(15.84, 32.78)	22.76(15.68, 33.03)	605.06	4.47(3.95)	22.09(16.3)	18	12.74(7.99, 20.3)	12.73(7.95, 20.38)	191.31	3.65(2.99)	12.53(8.49)	13	11.1(6.42, 19.19)	11.09(6.41, 19.2)	117.84	3.45(2.69)	10.96(6.93)
skin and subcutaneous tissue disorders	dermatitis exfoliative	31	9.47(6.64, 13.5)	9.46(6.65, 13.46)	230.55	3.22(2.72)	9.32(6.92)	41	14.14(10.38, 19.27)	14.12(10.32, 19.32)	490.25	3.79(3.35)	13.87(10.7)	24	10.01(6.69, 14.98)	10(6.63, 15.09)	191.96	3.31(2.74)	9.89(7.06)	27	10.59(7.24, 15.48)	10.58(7.29, 15.35)	231.19	3.39(2.85)	10.46(7.61)
skin and subcutaneous tissue disorders	dermatitis exfoliative generalised	29	18.61(12.85, 26.95)	18.59(12.81, 26.98)	466.86	4.17(3.65)	18.01(13.21)	21	11.16(7.25, 17.17)	11.15(7.24, 17.16)	191.08	3.46(2.85)	10.99(7.66)	14	12.1(7.14, 20.52)	12.1(7.13, 20.54)	140.25	3.58(2.84)	11.92(7.66)	11	6.64(3.67, 12.02)	6.64(3.69, 11.95)	52.27	2.72(1.9)	6.59(4.01)
skin and subcutaneous tissue disorders	prurigo	21	33.72(21.7, 52.4)	33.7(21.9, 51.87)	627.55	4.99(4.37)	31.8(21.99)	15	31.55(18.81, 52.92)	31.53(18.94, 52.49)	424.94	4.92(4.2)	30.26(19.63)	13	27.97(16.07, 48.66)	27.95(16.15, 48.39)	325.68	4.75(3.98)	26.98(16.98)	13	31.13(17.89, 54.17)	31.11(17.97, 53.86)	365.18	4.91(4.14)	30.02(18.89)
skin and subcutaneous tissue disorders	linear iga disease	10	12.75(6.81, 23.87)	12.75(6.81, 23.87)	105.79	3.64(2.78)	12.48(7.38)	11	9.86(5.44, 17.89)	9.86(5.48, 17.75)	86.41	3.28(2.46)	9.74(5.92)	29	53.11(36.44, 77.42)	53.05(36.56, 76.99)	1383.09	5.63(5.1)	49.61(36.19)
skin and subcutaneous tissue disorders	rash macular	119	5.23(4.36, 6.27)	5.22(4.38, 6.23)	401.88	2.37(2.11)	5.18(4.45)							78	4.68(3.75, 5.85)	4.67(3.76, 5.79)	223.92	2.22(1.9)	4.65(3.86)	39	3.81(2.78, 5.22)	3.8(2.78, 5.2)	80.31	1.92(1.47)	3.79(2.91)
skin and subcutaneous tissue disorders	skin lesion	57	3.49(2.69, 4.53)	3.49(2.7, 4.5)	100.67	1.8(1.42)	3.47(2.79)	40	3.96(2.9, 5.41)	3.96(2.89, 5.42)	87.98	1.98(1.54)	3.94(3.04)	60	5.05(3.92, 6.51)	5.04(3.91, 6.5)	193.09	2.33(1.96)	5.01(4.05)	33	3.74(2.66, 5.27)	3.74(2.68, 5.22)	65.84	1.9(1.41)	3.72(2.8)
skin and subcutaneous tissue disorders	skin reaction	50	7.08(5.35, 9.36)	7.07(5.37, 9.3)	257.25	2.81(2.41)	6.99(5.54)							24	4.63(3.1, 6.91)	4.62(3.12, 6.84)	67.72	2.2(1.63)	4.6(3.29)	24	6.63(4.44, 9.91)	6.62(4.47, 9.8)	113.7	2.72(2.15)	6.58(4.7)
skin and subcutaneous tissue disorders	henoch-schonlein purpura	23	14.19(9.38, 21.47)	14.18(9.4, 21.4)	274.63	3.79(3.21)	13.85(9.79)	12	13.35(7.54, 23.64)	13.35(7.56, 23.57)	134.59	3.71(2.92)	13.12(8.14)	6	4.98(2.23, 11.11)	4.98(2.23, 11.12)	18.94	2.31(1.23)	4.95(2.53)	6	7.57(3.39, 16.92)	7.57(3.39, 16.91)	33.92	2.91(1.83)	7.51(3.83)
skin and subcutaneous tissue disorders	petechiae	21	3.27(2.13, 5.03)	3.27(2.12, 5.03)	32.95	1.7(1.1)	3.26(2.28)	31	6.27(4.4, 8.93)	6.26(4.4, 8.91)	135.93	2.64(2.13)	6.22(4.62)							14	3.22(1.91, 5.45)	3.22(1.9, 5.47)	21.39	1.68(0.95)	3.21(2.07)
skin and subcutaneous tissue disorders	fixed eruption	17	11.7(7.24, 18.92)	11.7(7.17, 19.1)	162.81	3.52(2.85)	11.47(7.67)	18	30.59(19.09, 49.04)	30.57(19.1, 48.93)	494.02	4.88(4.21)	29.37(19.79)							13	25.01(14.4, 43.42)	24.99(14.44, 43.26)	290.64	4.6(3.83)	24.29(15.31)
skin and subcutaneous tissue disorders	symmetrical drug-related intertriginous and flexural exanthema	17	32.56(19.96, 53.12)	32.54(19.93, 53.12)	490.53	4.94(4.26)	30.77(20.43)	7	18.46(8.72, 39.1)	18.46(8.77, 38.88)	112.72	4.17(3.16)	18.03(9.62)	10	25.63(13.65, 48.15)	25.62(13.68, 47.97)	228.81	4.63(3.76)	24.81(14.64)	12	36.93(20.71, 65.85)	36.91(20.91, 65.16)	401.38	5.14(4.34)	35.38(21.81)
skin and subcutaneous tissue disorders	pustular psoriasis	14	5.45(3.22, 9.23)	5.45(3.21, 9.25)	50.35	2.43(1.7)	5.4(3.48)	8	10.04(5, 20.18)	10.04(4.96, 20.33)	64.21	3.31(2.36)	9.91(5.53)
skin and subcutaneous tissue disorders	ecchymosis	14	3.93(2.32, 6.65)	3.93(2.32, 6.67)	30.33	1.97(1.23)	3.91(2.52)
skin and subcutaneous tissue disorders	macule	14	8.33(4.91, 14.13)	8.33(4.91, 14.14)	88.94	3.04(2.3)	8.22(5.28)
skin and subcutaneous tissue disorders	vascular purpura	11	18.7(10.25, 34.12)	18.7(10.19, 34.33)	178.15	4.18(3.35)	18.11(10.95)	29	27.17(18.75, 39.37)	27.14(18.7, 39.39)	703.7	4.71(4.18)	26.19(19.2)	3	6.82(2.19, 21.27)	6.82(2.19, 21.26)	14.77	2.76(1.34)	6.77(2.62)	12	12.59(7.12, 22.27)	12.58(7.13, 22.21)	126.03	3.63(2.84)	12.41(7.7)
skin and subcutaneous tissue disorders	nikolsky's sign	9	23.28(11.94, 45.36)	23.27(11.95, 45.31)	183.99	4.48(3.57)	22.36(12.79)	6	19.6(8.71, 44.11)	19.6(8.78, 43.78)	103.12	4.26(3.17)	19.11(9.69)	7	24.6(11.58, 52.23)	24.59(11.68, 51.79)	153.38	4.58(3.56)	23.84(12.7)	6	22.45(9.98, 50.52)	22.44(10.05, 50.12)	119.7	4.45(3.37)	21.88(11.1)
skin and subcutaneous tissue disorders	skin oedema	9	12.59(6.5, 24.39)	12.59(6.47, 24.52)	93.87	3.62(2.72)	12.33(7.09)	3	6.65(2.13, 20.74)	6.65(2.13, 20.73)	14.28	2.72(1.3)	6.6(2.55)	13	25.21(14.51, 43.82)	25.2(14.56, 43.63)	292.28	4.61(3.84)	24.41(15.37)	4	10.19(3.8, 27.32)	10.19(3.82, 27.15)	32.75	3.33(2.06)	10.08(4.42)
skin and subcutaneous tissue disorders	rash scarlatiniform	7	42.44(19.67, 91.59)	42.44(19.76, 91.15)	262.78	5.3(4.26)	39.45(20.73)	14	158.73(89.01, 283.06)	158.63(89.85, 280.05)	1799.32	7.03(6.23)	130.34(80.33)	4	32.19(11.83, 87.58)	32.18(11.84, 87.44)	115.87	4.95(3.65)	30.9(13.37)	3	33.22(10.48, 105.35)	33.22(10.45, 105.59)	90.13	5(3.55)	31.98(12.17)
skin and subcutaneous tissue disorders	lichenoid keratosis	7	6.01(2.85, 12.65)	6.01(2.85, 12.66)	28.88	2.57(1.57)	5.95(3.19)
skin and subcutaneous tissue disorders	subcutaneous emphysema	7	10.38(4.91, 21.93)	10.38(4.93, 21.86)	58.22	3.35(2.34)	10.2(5.46)
skin and subcutaneous tissue disorders	dermatitis diaper	6	10.99(4.9, 24.65)	10.99(4.92, 24.55)	53.38	3.43(2.35)	10.79(5.49)							7	17.64(8.34, 37.33)	17.64(8.38, 37.15)	107.32	4.11(3.1)	17.25(9.21)
skin and subcutaneous tissue disorders	epidermal necrosis	5	6.51(2.7, 15.73)	6.51(2.69, 15.73)	23.05	2.69(1.53)	6.45(3.08)	3	7.02(2.25, 21.88)	7.02(2.25, 21.88)	15.33	2.8(1.38)	6.96(2.69)	6	10.74(4.8, 24.05)	10.74(4.81, 23.99)	52.25	3.41(2.33)	10.6(5.4)
skin and subcutaneous tissue disorders	purpura fulminans	5	18.95(7.77, 46.22)	18.94(7.84, 45.75)	82.14	4.2(3.02)	18.34(8.7)							3	15.38(4.9, 48.24)	15.37(4.93, 47.9)	39.51	3.92(2.48)	15.09(5.8)
skin and subcutaneous tissue disorders	dyshidrotic eczema	5	10.7(4.42, 25.93)	10.7(4.43, 25.85)	43.11	3.39(2.23)	10.51(5.01)
skin and subcutaneous tissue disorders	urticaria papular	4	17.89(6.61, 48.44)	17.89(6.58, 48.61)	61.75	4.12(2.83)	17.35(7.54)
skin and subcutaneous tissue disorders	subcorneal pustular dermatosis	4	58.99(21.03, 165.51)	58.98(20.87, 166.67)	205.76	5.74(4.4)	53.33(22.49)
skin and subcutaneous tissue disorders	intertrigo	4	12.84(4.76, 34.61)	12.84(4.73, 34.89)	42.66	3.65(2.37)	12.57(5.48)
skin and subcutaneous tissue disorders	palpable purpura	4	23.72(8.72, 64.56)	23.72(8.73, 64.45)	83.43	4.51(3.21)	22.78(9.86)							4	32.54(11.96, 88.55)	32.53(11.97, 88.39)	117.16	4.96(3.67)	31.22(13.51)
skin and subcutaneous tissue disorders	pseudofolliculitis	4	109.13(37.3, 319.31)	109.12(37.13, 320.68)	357.1	6.51(5.12)	91.1(37.1)
skin and subcutaneous tissue disorders	circumoral oedema	3	10.77(3.43, 33.77)	10.77(3.46, 33.57)	26.07	3.4(1.97)	10.58(4.07)
skin and subcutaneous tissue disorders	melanocytic hyperplasia	3	109.13(31.59, 376.98)	109.12(31.74, 375.12)	267.82	6.51(4.95)	91.1(32.29)
skin and subcutaneous tissue disorders	chronic pigmented purpura	3	22.12(6.97, 70.17)	22.12(6.96, 70.31)	58.14	4.41(2.96)	21.3(8.11)
skin and subcutaneous tissue disorders	skin exfoliation							67	3.14(2.47, 3.99)	3.13(2.47, 3.96)	97.02	1.64(1.3)	3.12(2.56)
skin and subcutaneous tissue disorders	cutaneous vasculitis							17	9.64(5.97, 15.56)	9.63(6.02, 15.41)	129.78	3.25(2.58)	9.52(6.38)							20	13.02(8.37, 20.25)	13.01(8.29, 20.42)	218.25	3.68(3.06)	12.82(8.86)
skin and subcutaneous tissue disorders	hypersensitivity vasculitis							13	8.39(4.86, 14.5)	8.39(4.85, 14.52)	83.62	3.05(2.29)	8.3(5.25)	7	5.6(2.66, 11.77)	5.6(2.66, 11.79)	26.23	2.48(1.47)	5.56(2.99)	14	10.36(6.11, 17.55)	10.35(6.1, 17.57)	116.84	3.36(2.62)	10.24(6.59)
skin and subcutaneous tissue disorders	acute febrile neutrophilic dermatosis							10	10.91(5.84, 20.37)	10.9(5.82, 20.41)	88.64	3.43(2.57)	10.76(6.38)							6	7.45(3.33, 16.64)	7.45(3.34, 16.64)	33.2	2.89(1.81)	7.39(3.77)
skin and subcutaneous tissue disorders	skin plaque							9	3.75(1.95, 7.22)	3.75(1.96, 7.16)	18.03	1.9(1)	3.73(2.16)
skin and subcutaneous tissue disorders	yellow skin							8	3.99(1.99, 7.99)	3.98(2, 7.9)	17.79	1.99(1.04)	3.97(2.22)	8	3.75(1.87, 7.52)	3.75(1.89, 7.45)	16.08	1.9(0.96)	3.74(2.09)	24	13.86(9.25, 20.75)	13.84(9.17, 20.89)	281.24	3.77(3.2)	13.63(9.72)
skin and subcutaneous tissue disorders	skin erosion							7	5.36(2.55, 11.27)	5.35(2.54, 11.27)	24.61	2.41(1.41)	5.32(2.86)	6	4.29(1.92, 9.58)	4.29(1.92, 9.58)	15.06	2.1(1.02)	4.27(2.18)
skin and subcutaneous tissue disorders	dermatosis							6	18.44(8.2, 41.47)	18.44(8.26, 41.19)	96.49	4.17(3.09)	18(9.14)
skin and subcutaneous tissue disorders	pruritus allergic							4	9.67(3.61, 25.94)	9.67(3.63, 25.77)	30.68	3.26(1.98)	9.55(4.19)	3	5.85(1.88, 18.21)	5.85(1.88, 18.23)	11.96	2.54(1.12)	5.81(2.24)
skin and subcutaneous tissue disorders	erythema nodosum							4	6.13(2.29, 16.41)	6.13(2.3, 16.33)	17.04	2.61(1.33)	6.09(2.67)	8	3.65(1.82, 7.31)	3.65(1.84, 7.25)	15.3	1.86(0.92)	3.63(2.03)
skin and subcutaneous tissue disorders	palmar erythema							3	5.36(1.72, 16.69)	5.36(1.72, 16.71)	10.56	2.41(0.99)	5.33(2.06)
skin and subcutaneous tissue disorders	miliaria							3	6.18(1.98, 19.26)	6.18(1.98, 19.26)	12.92	2.62(1.2)	6.14(2.37)
skin and subcutaneous tissue disorders	dermatitis
skin and subcutaneous tissue disorders	rash vesicular													12	5.46(3.09, 9.64)	5.46(3.09, 9.64)	43.39	2.44(1.65)	5.43(3.37)	7	4.76(2.26, 10)	4.76(2.26, 10.02)	20.65	2.24(1.24)	4.74(2.54)
skin and subcutaneous tissue disorders	sjs-ten overlap																			4	26.79(9.9, 72.52)	26.79(9.86, 72.79)	96.2	4.7(3.41)	25.98(11.29)
investigations	gamma-glutamyltransferase increased	67	3.97(3.12, 5.05)	3.97(3.14, 5.02)	147.57	1.98(1.64)	3.94(3.22)	92	9.01(7.33, 11.07)	8.98(7.38, 10.92)	644.55	3.15(2.85)	8.88(7.47)	52	4.22(3.21, 5.54)	4.21(3.2, 5.54)	126.8	2.07(1.68)	4.2(3.34)	72	8.05(6.38, 10.16)	8.02(6.34, 10.15)	438.7	2.99(2.66)	7.96(6.55)
investigations	skin test positive	35	42.76(30.31, 60.33)	42.72(30.02, 60.79)	1322.52	5.31(4.82)	39.69(29.76)	24	79.92(52.42, 121.85)	79.83(52.89, 120.48)	1683.07	6.17(5.58)	72.02(50.6)	12	19.11(10.78, 33.9)	19.1(10.82, 33.72)	200.76	4.22(3.43)	18.65(11.55)
investigations	tryptase increased	11	28.59(15.59, 52.42)	28.58(15.57, 52.47)	278.19	4.77(3.93)	27.21(16.38)	7	23.4(11.02, 49.68)	23.39(11.11, 49.26)	145.36	4.5(3.49)	22.69(12.09)	6	20.89(9.28, 47.01)	20.88(9.35, 46.64)	110.49	4.35(3.26)	20.34(10.32)	9	34.78(17.85, 67.76)	34.76(17.85, 67.69)	283.26	5.06(4.15)	33.4(19.12)
investigations	histamine level increased	4	35.78(13.01, 98.41)	35.78(12.91, 99.15)	126.9	5.07(3.76)	33.64(14.43)	3	38.85(12.16, 124.14)	38.85(12.22, 123.48)	105	5.21(3.75)	36.92(13.97)
investigations	blood alkaline phosphatase increased	63	3.7(2.88, 4.74)	3.69(2.86, 4.76)	122.87	1.88(1.52)	3.67(2.99)	97	7.86(6.44, 9.61)	7.83(6.44, 9.53)	572.43	2.96(2.67)	7.76(6.56)	57	4.59(3.53, 5.95)	4.58(3.55, 5.91)	158.49	2.19(1.81)	4.56(3.66)	96	8.92(7.29, 10.91)	8.88(7.3, 10.8)	664.34	3.14(2.85)	8.79(7.43)
investigations	transaminases increased	63	3.65(2.85, 4.68)	3.65(2.83, 4.71)	120.38	1.86(1.51)	3.63(2.95)	43	5.34(3.95, 7.2)	5.33(3.97, 7.15)	150.07	2.4(1.98)	5.3(4.12)
investigations	allergy test positive	30	112.21(75.74, 166.23)	112.11(75.75, 165.92)	2740.49	6.54(5.99)	93.17(67.06)	19	145.16(88.68, 237.6)	145.03(88.85, 236.73)	2264.82	6.92(6.23)	121.03(80.14)
investigations	allergy test negative	16	128.44(74.49, 221.44)	128.38(74.16, 222.25)	1636.99	6.7(5.95)	104.11(66)	5	145.07(55.53, 378.98)	145.03(55.51, 378.93)	596	6.92(5.66)	121.03(54.19)
investigations	blood pressure systolic decreased	14	5.27(3.11, 8.93)	5.27(3.1, 8.95)	48	2.39(1.65)	5.23(3.37)
investigations	forced expiratory volume decreased	11	5.23(2.89, 9.48)	5.23(2.9, 9.42)	37.3	2.38(1.56)	5.19(3.16)
investigations	blood immunoglobulin e increased	10	6.17(3.31, 11.52)	6.17(3.3, 11.55)	42.86	2.61(1.75)	6.11(3.63)
investigations	clostridium test positive	7	5.89(2.79, 12.4)	5.88(2.79, 12.38)	28.08	2.54(1.54)	5.83(3.13)	15	11.62(6.97, 19.35)	11.61(6.97, 19.33)	143.14	3.52(2.8)	11.44(7.47)	9	10.41(5.39, 20.1)	10.41(5.35, 20.27)	75.49	3.36(2.46)	10.28(5.93)	37	33.64(24.21, 46.75)	33.58(24.06, 46.86)	1124.16	5.01(4.55)	32.31(24.54)
investigations	prothrombin time shortened	6	6.07(2.72, 13.58)	6.07(2.72, 13.56)	25.15	2.59(1.51)	6.02(3.07)													6	8.9(3.98, 19.9)	8.9(3.98, 19.88)	41.61	3.14(2.06)	8.81(4.5)
investigations	lymphocyte morphology abnormal	6	11.41(5.08, 25.61)	11.41(5.11, 25.49)	55.8	3.48(2.4)	11.19(5.69)
investigations	prothrombin level decreased	5	7.69(3.18, 18.58)	7.68(3.18, 18.55)	28.67	2.92(1.76)	7.59(3.63)	12	20.15(11.35, 35.77)	20.14(11.41, 35.56)	212.42	4.29(3.5)	19.63(12.14)	4	8.41(3.14, 22.53)	8.41(3.16, 22.41)	25.82	3.06(1.78)	8.32(3.65)	5	9.46(3.92, 22.84)	9.46(3.92, 22.85)	37.39	3.23(2.06)	9.36(4.48)
investigations	peak expiratory flow rate decreased	5	14.14(5.82, 34.35)	14.13(5.85, 34.13)	59.49	3.79(2.62)	13.8(6.57)
investigations	coagulation time prolonged	5	7.75(3.21, 18.74)	7.75(3.21, 18.72)	28.98	2.94(1.77)	7.66(3.66)							3	6.34(2.04, 19.76)	6.34(2.03, 19.76)	13.38	2.65(1.23)	6.3(2.43)
investigations	epstein-barr virus antibody positive	4	9.7(3.61, 26.07)	9.7(3.64, 25.85)	30.67	3.26(1.98)	9.55(4.17)							5	16.71(6.89, 40.53)	16.7(6.91, 40.34)	72.2	4.03(2.86)	16.36(7.79)
investigations	synovial fluid analysis	4	34.1(12.42, 93.66)	34.1(12.31, 94.49)	120.96	5.01(3.7)	32.15(13.81)
investigations	pulse pressure decreased	3	7.41(2.37, 23.14)	7.41(2.38, 23.1)	16.4	2.87(1.45)	7.32(2.82)
investigations	coagulation test abnormal	3	6.55(2.1, 20.44)	6.55(2.1, 20.41)	13.93	2.7(1.27)	6.48(2.5)
investigations	lymphocyte transformation test positive	3	52.8(16.14, 172.73)	52.8(16.29, 171.15)	139.01	5.59(4.1)	48.23(17.89)							3	72.42(22.14, 236.9)	72.41(22.34, 234.71)	192.63	6.05(4.55)	66.11(24.52)
investigations	ultrasound liver abnormal	3	22.12(6.97, 70.17)	22.12(6.96, 70.31)	58.14	4.41(2.96)	21.3(8.11)
investigations	influenza b virus test positive	3	19.26(6.09, 60.91)	19.26(6.06, 61.22)	50.16	4.22(2.77)	18.63(7.11)
investigations	mycoplasma test positive	3	19.03(6.02, 60.19)	19.03(5.99, 60.49)	49.53	4.2(2.76)	18.42(7.03)
investigations	polymerase chain reaction	3	34.83(10.84, 111.9)	34.83(10.75, 112.9)	92.65	5.04(3.57)	32.8(12.35)
investigations	red blood cell siderocytes present	3	1636.95(170.26, 15737.9)	1636.81(171.83, 15591.86)	1226.11	8.68(6.78)	409.95(61.7)
investigations	red blood cell target cells present	3	204.62(54.28, 771.33)	204.6(53.96, 775.77)	442.05	7.22(5.59)	149.07(49.11)
investigations	mean cell volume abnormal	3	10.91(3.48, 34.22)	10.91(3.5, 34)	26.48	3.42(1.99)	10.72(4.12)
investigations	red blood cell morphology abnormal	3	30.31(9.48, 96.96)	30.31(9.54, 96.34)	80.56	4.85(3.38)	28.77(10.87)
investigations	international normalised ratio increased							145	6.36(5.39, 7.49)	6.32(5.4, 7.39)	644.45	2.65(2.41)	6.27(5.47)							78	3.89(3.11, 4.86)	3.88(3.13, 4.81)	165.97	1.95(1.63)	3.86(3.21)
investigations	alanine aminotransferase increased							103	4.48(3.69, 5.44)	4.46(3.67, 5.43)	275.34	2.15(1.87)	4.44(3.78)							104	5.18(4.27, 6.29)	5.16(4.24, 6.28)	347.04	2.36(2.08)	5.13(4.37)
investigations	aspartate aminotransferase increased							86	3.99(3.23, 4.93)	3.98(3.21, 4.94)	190.78	1.99(1.68)	3.96(3.32)							82	4.36(3.5, 5.41)	4.34(3.5, 5.38)	209.97	2.11(1.8)	4.32(3.6)
investigations	blood bilirubin increased							77	6.67(5.32, 8.35)	6.65(5.36, 8.25)	366.21	2.72(2.4)	6.6(5.46)							79	7.84(6.28, 9.79)	7.81(6.3, 9.69)	465.04	2.95(2.64)	7.75(6.43)
investigations	liver function test abnormal							58	5.02(3.87, 6.5)	5(3.88, 6.45)	184.69	2.32(1.95)	4.98(4.01)	47	3.2(2.41, 4.27)	3.2(2.38, 4.29)	70.82	1.67(1.26)	3.19(2.51)	137	13.76(11.61, 16.3)	13.67(11.46, 16.31)	1583.03	3.75(3.51)	13.46(11.68)
investigations	c-reactive protein increased							49	3.02(2.28, 3.99)	3.01(2.29, 3.96)	65.61	1.59(1.19)	3(2.37)
investigations	neutrophil count increased							12	3.37(1.91, 5.94)	3.37(1.91, 5.95)	19.9	1.75(0.96)	3.36(2.09)
investigations	prothrombin time ratio decreased							9	33.48(17.16, 65.33)	33.47(17.19, 65.17)	270.99	5(4.09)	32.04(18.31)
investigations	bilirubin conjugated increased							8	8.23(4.1, 16.53)	8.23(4.06, 16.67)	50.24	3.03(2.08)	8.15(4.55)	8	5.98(2.98, 11.98)	5.97(3.01, 11.85)	32.87	2.57(1.62)	5.93(3.32)	9	10.62(5.5, 20.5)	10.62(5.45, 20.68)	77.41	3.39(2.49)	10.49(6.05)
investigations	blood phosphorus increased							7	6.04(2.87, 12.72)	6.04(2.87, 12.72)	29.22	2.59(1.58)	6(3.22)							5	4.93(2.05, 11.88)	4.93(2.04, 11.91)	15.58	2.3(1.14)	4.91(2.35)
investigations	electrocardiogram st segment elevation							7	4.81(2.29, 10.12)	4.81(2.28, 10.13)	21	2.26(1.26)	4.79(2.57)	18	8.51(5.35, 13.54)	8.5(5.31, 13.61)	117.84	3.07(2.42)	8.42(5.71)	13	10.3(5.96, 17.8)	10.29(5.94, 17.81)	107.72	3.35(2.59)	10.18(6.44)
investigations	electrocardiogram st segment depression							6	5.07(2.27, 11.31)	5.07(2.27, 11.32)	19.44	2.33(1.26)	5.04(2.57)
investigations	norovirus test positive							6	69.08(29.9, 159.62)	69.06(29.73, 160.42)	367.47	5.98(4.86)	63.14(31.33)							3	37.75(11.87, 120.08)	37.75(11.88, 119.99)	102.65	5.18(3.72)	36.15(13.73)
investigations	anti-thyroid antibody positive							6	54.4(23.73, 124.73)	54.39(23.88, 123.89)	292.5	5.66(4.55)	50.66(25.3)
investigations	antibiotic level above therapeutic							6	30.87(13.63, 69.88)	30.86(13.55, 70.29)	166.27	4.89(3.8)	29.64(14.96)
investigations	moraxella test positive							5	213.33(78.7, 578.3)	213.28(78.49, 579.52)	816.34	7.37(6.07)	165.04(71.65)
investigations	autoantibody positive							4	43.3(15.79, 118.76)	43.29(15.93, 117.63)	155.96	5.35(4.05)	40.91(17.59)
investigations	heart sounds abnormal							4	11.42(4.25, 30.67)	11.42(4.29, 30.43)	37.44	3.49(2.22)	11.26(4.93)
investigations	blood albumin increased							3	8.5(2.72, 26.53)	8.5(2.73, 26.49)	19.62	3.07(1.65)	8.41(3.24)
investigations	coagulation factor decreased							3	27.2(8.59, 86.13)	27.19(8.55, 86.42)	72.96	4.71(3.27)	26.25(10)	3	16.27(5.18, 51.07)	16.27(5.22, 50.71)	42.07	3.99(2.56)	15.94(6.12)	3	31.15(9.83, 98.63)	31.14(9.8, 98.98)	84.35	4.91(3.46)	30.05(11.45)
investigations	urinary casts							3	13.77(4.39, 43.16)	13.77(4.42, 42.92)	34.86	3.76(2.33)	13.53(5.2)
investigations	white blood cell count abnormal
investigations	drug screen positive
investigations	foetal heart rate decreased
investigations	blood chloride decreased
infections and infestations	meningitis aseptic	34	8.95(6.38, 12.57)	8.94(6.41, 12.48)	236.06	3.14(2.66)	8.82(6.64)	52	47.85(36.13, 63.36)	47.73(36.28, 62.8)	2232.36	5.49(5.09)	44.85(35.45)	21	7.53(4.9, 11.58)	7.53(4.89, 11.59)	117.73	2.9(2.29)	7.46(5.21)	29	29.67(20.48, 42.98)	29.62(20.41, 42.98)	774.41	4.84(4.31)	28.64(21)
infections and infestations	clostridium difficile colitis	49	8.61(6.49, 11.42)	8.6(6.54, 11.32)	324.13	3.08(2.68)	8.48(6.7)	81	13.9(11.15, 17.32)	13.85(11.16, 17.18)	947.62	3.77(3.45)	13.61(11.32)	45	10.84(8.07, 14.55)	10.82(8.06, 14.52)	395.4	3.42(3)	10.68(8.35)	84	16.52(13.31, 20.52)	16.46(13.27, 20.42)	1196	4.01(3.7)	16.16(13.48)
infections and infestations	rash pustular	54	9.96(7.61, 13.04)	9.94(7.55, 13.08)	426.67	3.29(2.91)	9.78(7.81)	43	14.65(10.83, 19.81)	14.62(10.9, 19.62)	534.85	3.84(3.41)	14.35(11.14)	42	10.58(7.8, 14.35)	10.56(7.72, 14.45)	358.64	3.38(2.95)	10.43(8.08)	28	10.84(7.46, 15.74)	10.82(7.46, 15.7)	246.5	3.42(2.89)	10.7(7.83)
infections and infestations	clostridium difficile infection	38	3.25(2.36, 4.48)	3.25(2.38, 4.45)	58.9	1.7(1.24)	3.24(2.48)	39	4.24(3.09, 5.81)	4.23(3.09, 5.79)	95.72	2.07(1.63)	4.21(3.24)	78	9.24(7.38, 11.55)	9.21(7.42, 11.43)	564.09	3.19(2.87)	9.11(7.56)	70	8.77(6.92, 11.1)	8.74(6.91, 11.06)	474.83	3.11(2.78)	8.66(7.11)
infections and infestations	pseudomembranous colitis	10	8(4.29, 14.94)	8(4.27, 14.98)	60.37	2.98(2.12)	7.9(4.68)	33	23.97(16.94, 33.91)	23.93(16.82, 34.05)	701.97	4.54(4.04)	23.2(17.35)	18	20(12.52, 31.94)	19.98(12.48, 31.98)	316.16	4.28(3.63)	19.49(13.17)	15	12.24(7.35, 20.39)	12.24(7.35, 20.38)	152.53	3.59(2.88)	12.07(7.88)
infections and infestations	clostridium colitis	9	13.27(6.85, 25.72)	13.27(6.81, 25.84)	99.7	3.7(2.79)	12.98(7.46)	20	28.63(18.31, 44.77)	28.61(18.23, 44.91)	512.62	4.78(4.15)	27.56(18.96)	7	14.08(6.67, 29.75)	14.08(6.69, 29.65)	83.49	3.79(2.78)	13.84(7.4)	10	16.07(8.59, 30.05)	16.06(8.58, 30.07)	138.57	3.98(3.12)	15.78(9.34)
infections and infestations	impetigo	8	6.72(3.34, 13.49)	6.72(3.32, 13.61)	38.44	2.73(1.78)	6.65(3.71)	3	8.63(2.77, 26.95)	8.63(2.77, 26.9)	20.01	3.09(1.67)	8.54(3.3)
infections and infestations	conjunctivitis	51	4.05(3.07, 5.33)	4.04(3.07, 5.32)	116	2.01(1.61)	4.02(3.19)
infections and infestations	infectious mononucleosis	29	12.72(8.8, 18.38)	12.71(8.76, 18.44)	305.74	3.64(3.11)	12.44(9.14)							12	7.12(4.03, 12.57)	7.11(4.03, 12.55)	62.48	2.82(2.03)	7.06(4.39)
infections and infestations	candida infection	28	3(2.07, 4.35)	3(2.07, 4.35)	37.16	1.58(1.05)	2.99(2.19)							30	4.42(3.08, 6.32)	4.41(3.1, 6.28)	78.69	2.13(1.62)	4.39(3.25)	16	3.06(1.87, 5)	3.06(1.87, 4.99)	22.11	1.61(0.92)	3.05(2.02)
infections and infestations	oral candidiasis	25	3.41(2.3, 5.05)	3.41(2.3, 5.05)	42.29	1.76(1.21)	3.39(2.44)	21	3.92(2.55, 6.02)	3.92(2.55, 6.03)	45.38	1.96(1.36)	3.9(2.72)							24	5.14(3.44, 7.67)	5.13(3.47, 7.59)	79.33	2.35(1.78)	5.1(3.65)
infections and infestations	klebsiella infection	18	5(3.14, 7.95)	5(3.12, 8)	57	2.31(1.66)	4.96(3.36)							23	8.78(5.82, 13.25)	8.78(5.82, 13.25)	156.65	3.12(2.54)	8.69(6.16)	8	4.17(2.08, 8.36)	4.17(2.1, 8.28)	19.19	2.05(1.11)	4.15(2.32)
infections and infestations	otitis media	16	5.9(3.61, 9.66)	5.9(3.61, 9.63)	64.46	2.55(1.86)	5.85(3.87)
infections and infestations	dysentery	10	9.57(5.12, 17.89)	9.57(5.11, 17.92)	75.44	3.24(2.38)	9.42(5.58)	7	7.69(3.65, 16.2)	7.69(3.65, 16.2)	40.32	2.93(1.92)	7.62(4.09)	17	22.61(13.95, 36.63)	22.59(13.84, 36.87)	340.57	4.46(3.78)	21.96(14.66)
infections and infestations	human herpesvirus 6 infection	10	5.08(2.72, 9.46)	5.08(2.71, 9.51)	32.42	2.33(1.48)	5.04(2.99)	3	8.21(2.63, 25.62)	8.21(2.63, 25.59)	18.78	3.02(1.6)	8.13(3.14)
infections and infestations	vulvovaginal candidiasis	9	8.59(4.44, 16.59)	8.58(4.41, 16.71)	59.38	3.08(2.18)	8.47(4.88)							13	17.13(9.89, 29.7)	17.13(9.9, 29.66)	192.98	4.07(3.3)	16.76(10.58)	3	13.25(4.24, 41.47)	13.25(4.25, 41.3)	33.45	3.71(2.28)	13.06(5.03)
infections and infestations	bacterial disease carrier	7	14.1(6.66, 29.85)	14.09(6.69, 29.67)	83.01	3.78(2.77)	13.76(7.35)
infections and infestations	pustule	6	4.73(2.12, 10.57)	4.73(2.12, 10.56)	17.5	2.23(1.16)	4.7(2.4)	5	7.62(3.16, 18.39)	7.62(3.15, 18.41)	28.44	2.92(1.75)	7.55(3.61)	7	7.58(3.6, 15.97)	7.58(3.6, 15.96)	39.58	2.91(1.9)	7.51(4.03)	5	8.72(3.61, 21.06)	8.72(3.61, 21.07)	33.83	3.11(1.95)	8.64(4.13)
infections and infestations	human herpesvirus 6 infection reactivation	6	20.59(9.11, 46.53)	20.59(9.04, 46.9)	107.76	4.31(3.22)	19.88(10.05)	5	51.08(20.62, 126.51)	51.07(20.73, 125.81)	229.29	5.58(4.38)	47.77(22.37)
infections and infestations	mycoplasma infection	6	9.12(4.07, 20.44)	9.12(4.08, 20.37)	42.66	3.17(2.09)	8.99(4.57)
infections and infestations	gastroenteritis clostridial	5	25.74(10.5, 63.12)	25.74(10.45, 63.41)	113.52	4.62(3.44)	24.62(11.62)
infections and infestations	otitis media acute	5	7.71(3.19, 18.63)	7.71(3.19, 18.63)	28.77	2.93(1.76)	7.61(3.64)							6	12.72(5.68, 28.51)	12.72(5.69, 28.41)	63.7	3.65(2.57)	12.52(6.37)
infections and infestations	peritonsillar abscess	5	6.45(2.67, 15.58)	6.45(2.67, 15.58)	22.75	2.67(1.51)	6.39(3.05)							6	10.64(4.75, 23.82)	10.64(4.76, 23.77)	51.66	3.39(2.32)	10.5(5.35)
infections and infestations	epstein-barr virus infection reactivation	4	4.79(1.79, 12.81)	4.79(1.8, 12.76)	11.88	2.25(0.98)	4.75(2.09)	10	33.59(17.81, 63.33)	33.57(17.93, 62.86)	302.04	5.01(4.13)	32.13(18.9)	4	6.56(2.45, 17.57)	6.56(2.46, 17.48)	18.7	2.7(1.43)	6.52(2.86)
infections and infestations	staphylococcal scalded skin syndrome	4	20.21(7.45, 54.83)	20.21(7.44, 54.91)	70.42	4.29(2.99)	19.52(8.47)
infections and infestations	actinomycosis	4	7.18(2.68, 19.25)	7.18(2.69, 19.13)	21	2.83(1.55)	7.1(3.11)
infections and infestations	pneumonia mycoplasmal	4	5.09(1.9, 13.62)	5.09(1.91, 13.56)	13.01	2.34(1.06)	5.05(2.22)							9	15.89(8.21, 30.75)	15.88(8.16, 30.92)	122.9	3.96(3.06)	15.57(8.96)
infections and infestations	oesophageal infection	4	16.54(6.11, 44.71)	16.53(6.08, 44.92)	56.66	4.01(2.72)	16.08(6.99)
infections and infestations	mononucleosis syndrome	3	9.41(3, 29.46)	9.41(3.02, 29.33)	22.16	3.21(1.78)	9.26(3.56)							3	12.9(4.12, 40.4)	12.9(4.14, 40.21)	32.38	3.67(2.24)	12.7(4.89)
infections and infestations	epiglottitis	3	7.54(2.41, 23.57)	7.54(2.42, 23.5)	16.79	2.9(1.47)	7.45(2.87)
infections and infestations	suspected transmission of an infectious agent via product	3	6.06(1.94, 18.92)	6.06(1.94, 18.89)	12.54	2.59(1.16)	6.01(2.32)
infections and infestations	balanitis candida	3	33.41(10.41, 107.18)	33.4(10.51, 106.16)	88.86	4.98(3.51)	31.53(11.89)
infections and infestations	infected bite	3	7.31(2.34, 22.83)	7.31(2.35, 22.78)	16.12	2.85(1.43)	7.22(2.78)
infections and infestations	genital infection	3	17.05(5.4, 53.81)	17.05(5.36, 54.19)	43.95	4.05(2.61)	16.56(6.33)
infections and infestations	gastroenteritis escherichia coli	3	9.8(3.13, 30.7)	9.8(3.14, 30.54)	23.29	3.27(1.84)	9.65(3.71)
infections and infestations	clostridial infection							18	10.44(6.56, 16.63)	10.43(6.52, 16.69)	151.37	3.36(2.71)	10.3(6.98)	7	4.73(2.25, 9.94)	4.73(2.25, 9.96)	20.44	2.23(1.23)	4.7(2.53)	20	13.31(8.56, 20.71)	13.3(8.47, 20.88)	223.88	3.71(3.09)	13.1(9.05)
infections and infestations	encephalitis							15	6.26(3.76, 10.41)	6.26(3.76, 10.42)	65.66	2.63(1.92)	6.21(4.06)							8	3.81(1.9, 7.62)	3.8(1.91, 7.55)	16.47	1.92(0.98)	3.79(2.12)
infections and infestations	chronic sinusitis							9	5.71(2.96, 11)	5.7(2.99, 10.88)	34.65	2.5(1.6)	5.67(3.27)
infections and infestations	helicobacter gastritis							8	13.65(6.78, 27.49)	13.65(6.74, 27.64)	92.06	3.75(2.79)	13.42(7.47)
infections and infestations	streptococcal infection							7	4.95(2.35, 10.41)	4.95(2.35, 10.42)	21.9	2.3(1.3)	4.92(2.64)
infections and infestations	biliary sepsis							6	22.2(9.85, 50.04)	22.2(9.94, 49.59)	117.86	4.43(3.34)	21.57(10.93)							7	29.82(14.03, 63.39)	29.81(14.15, 62.78)	188.15	4.85(3.83)	28.81(15.33)
infections and infestations	choriomeningitis lymphocytic							5	362.67(123.95, 1061.14)	362.58(123.38, 1065.55)	1201.95	7.92(6.57)	242.06(98.58)
infections and infestations	lymphangitis							4	11.7(4.36, 31.42)	11.7(4.39, 31.17)	38.51	3.53(2.25)	11.53(5.04)
infections and infestations	human herpesvirus 6 encephalitis							4	40.86(14.92, 111.89)	40.85(15.03, 111)	147.22	5.28(3.97)	38.73(16.67)							3	34.61(10.9, 109.84)	34.6(10.89, 109.98)	93.97	5.06(3.6)	33.26(12.65)
infections and infestations	klebsiella urinary tract infection							4	59.21(21.36, 164.08)	59.2(21.36, 164.04)	211.58	5.78(4.45)	54.8(23.36)
infections and infestations	human herpesvirus 7 infection							3	120.88(35.6, 410.4)	120.86(35.85, 407.42)	305.66	6.7(5.16)	103.74(37.3)
infections and infestations	diarrhoea infectious							3	9.46(3.03, 29.55)	9.46(3.04, 29.48)	22.4	3.22(1.8)	9.35(3.6)	8	23.12(11.44, 46.73)	23.11(11.41, 46.8)	164.17	4.49(3.53)	22.45(12.46)
infections and infestations	respiratory tract infection fungal							3	12.43(3.97, 38.93)	12.43(3.99, 38.74)	31	3.61(2.18)	12.24(4.71)
infections and infestations	parasitic gastroenteritis							3	53.07(16.43, 171.39)	53.06(16.37, 171.99)	142.79	5.63(4.15)	49.51(18.56)
infections and infestations	overgrowth bacterial							3	39.56(12.38, 126.46)	39.55(12.44, 125.71)	106.91	5.23(3.77)	37.56(14.2)
infections and infestations	vulvovaginal mycotic infection													17	7.58(4.7, 12.23)	7.58(4.74, 12.13)	96.07	2.91(2.24)	7.51(5.03)
infections and infestations	oral fungal infection													5	4.41(1.83, 10.63)	4.41(1.83, 10.65)	13.12	2.13(0.98)	4.39(2.1)
infections and infestations	sputum purulent																			5	15.5(6.4, 37.54)	15.49(6.41, 37.42)	66.55	3.93(2.76)	15.23(7.26)
infections and infestations	oral pustule													3	27.38(8.65, 86.65)	27.37(8.61, 86.99)	73.54	4.72(3.28)	26.44(10.08)
infections and infestations	listeriosis
gastrointestinal disorders	lip swelling	177	8.11(6.99, 9.41)	8.07(6.9, 9.44)	1081.01	2.99(2.78)	7.97(7.03)	93	7.33(5.97, 9)	7.3(6, 8.88)	501.28	2.86(2.56)	7.24(6.1)	117	7.31(6.09, 8.77)	7.28(6.1, 8.68)	628.02	2.85(2.59)	7.22(6.2)	46	4.12(3.09, 5.51)	4.12(3.07, 5.53)	108.05	2.04(1.62)	4.1(3.22)
gastrointestinal disorders	swollen tongue	122	6.28(5.25, 7.51)	6.26(5.25, 7.47)	533.82	2.63(2.38)	6.2(5.34)	69	5.32(4.19, 6.74)	5.3(4.19, 6.71)	239.22	2.4(2.06)	5.27(4.32)	64	4.49(3.51, 5.74)	4.48(3.47, 5.78)	172.18	2.16(1.81)	4.46(3.63)
gastrointestinal disorders	lip oedema	137	39.54(33.23, 47.04)	39.38(33.01, 46.98)	4780.35	5.2(4.95)	36.8(31.82)	50	30.33(22.85, 40.27)	30.27(23.01, 39.83)	1358.36	4.86(4.46)	29.09(22.95)	73	27.92(22.09, 35.28)	27.84(22.01, 35.22)	1821.38	4.75(4.41)	26.88(22.1)	33	22.59(15.98, 31.93)	22.55(15.85, 32.09)	661.84	4.46(3.97)	21.98(16.46)
gastrointestinal disorders	tongue oedema	62	25.59(19.83, 33.02)	25.55(19.8, 32.96)	1397.17	4.61(4.25)	24.45(19.75)	48	22.87(17.16, 30.5)	22.82(17.01, 30.62)	971.23	4.47(4.06)	22.16(17.42)	32	17.71(12.47, 25.14)	17.68(12.42, 25.16)	492.1	4.11(3.61)	17.3(12.9)	37	20.04(14.46, 27.78)	20(14.33, 27.91)	652.33	4.29(3.82)	19.56(14.88)
gastrointestinal disorders	diarrhoea haemorrhagic	32	4.47(3.15, 6.33)	4.46(3.13, 6.35)	85.31	2.15(1.65)	4.43(3.31)	14	4.18(2.47, 7.07)	4.18(2.46, 7.1)	33.63	2.06(1.32)	4.16(2.68)	33	6.32(4.49, 8.91)	6.31(4.52, 8.81)	146.37	2.65(2.16)	6.27(4.71)	19	6.51(4.14, 10.23)	6.5(4.14, 10.2)	87.82	2.69(2.06)	6.46(4.43)
gastrointestinal disorders	palatal oedema	28	25.4(17.38, 37.1)	25.38(17.49, 36.83)	626.54	4.6(4.07)	24.29(17.69)	13	28.33(16.27, 49.31)	28.31(16.35, 49.01)	329.63	4.77(4)	27.28(17.16)	34	42.74(30.25, 60.4)	42.69(30, 60.75)	1309.44	5.34(4.85)	40.44(30.28)	4	9.71(3.62, 26.03)	9.71(3.64, 25.87)	30.9	3.26(1.99)	9.61(4.21)
gastrointestinal disorders	tongue discolouration	16	6.38(3.9, 10.44)	6.38(3.91, 10.41)	71.7	2.66(1.97)	6.31(4.18)	9	4.39(2.28, 8.46)	4.39(2.3, 8.38)	23.44	2.13(1.23)	4.37(2.53)	9	4.9(2.54, 9.43)	4.89(2.56, 9.34)	27.71	2.28(1.39)	4.87(2.81)
gastrointestinal disorders	faeces pale	8	6.01(2.99, 12.05)	6(2.96, 12.15)	33	2.57(1.62)	5.95(3.32)	15	14.67(8.8, 24.46)	14.66(8.81, 24.4)	187.14	3.85(3.13)	14.39(9.38)	18	18.8(11.77, 30.01)	18.78(11.73, 30.06)	295.67	4.2(3.54)	18.35(12.4)	50	58.88(44.18, 78.47)	58.73(43.77, 78.8)	2649.97	5.78(5.37)	54.91(43.19)
gastrointestinal disorders	oral mucosal eruption	10	10.79(5.77, 20.17)	10.78(5.76, 20.18)	87.04	3.41(2.54)	10.59(6.27)	4	7.01(2.62, 18.76)	7.01(2.63, 18.68)	20.4	2.8(1.52)	6.95(3.05)	5	7.32(3.03, 17.67)	7.32(3.03, 17.68)	27.03	2.86(1.7)	7.26(3.47)
gastrointestinal disorders	enterocolitis	51	17.11(12.94, 22.61)	17.08(12.98, 22.47)	748.77	4.05(3.65)	16.59(13.14)							19	8.56(5.45, 13.46)	8.56(5.45, 13.44)	125.42	3.08(2.45)	8.47(5.8)
gastrointestinal disorders	paraesthesia oral	47	4.56(3.42, 6.07)	4.55(3.39, 6.11)	129.28	2.18(1.77)	4.52(3.56)	30	6(4.19, 8.59)	5.99(4.21, 8.52)	123.71	2.57(2.06)	5.95(4.4)							22	5.02(3.3, 7.64)	5.02(3.33, 7.58)	70.39	2.32(1.73)	4.99(3.52)
gastrointestinal disorders	odynophagia	28	6.61(4.55, 9.6)	6.6(4.55, 9.58)	131.6	2.71(2.18)	6.54(4.79)	10	4.24(2.28, 7.89)	4.24(2.26, 7.94)	24.58	2.08(1.22)	4.22(2.51)	23	7.43(4.93, 11.21)	7.42(4.92, 11.2)	126.62	2.88(2.3)	7.36(5.22)
gastrointestinal disorders	enterocolitis haemorrhagic	27	24.57(16.71, 36.14)	24.55(16.59, 36.33)	583.76	4.56(4.01)	23.54(17.04)	8	12.09(6.01, 24.32)	12.09(5.97, 24.48)	80.02	3.57(2.62)	11.9(6.63)	12	14.61(8.25, 25.87)	14.6(8.27, 25.78)	149.12	3.84(3.05)	14.34(8.89)	9	15.61(8.07, 30.19)	15.6(8.01, 30.38)	120.74	3.94(3.04)	15.33(8.83)
gastrointestinal disorders	melaena	25	3.35(2.26, 4.96)	3.35(2.26, 4.96)	40.89	1.74(1.18)	3.33(2.4)
gastrointestinal disorders	cheilitis	22	5.77(3.79, 8.79)	5.77(3.82, 8.71)	85.87	2.52(1.92)	5.72(4.02)	13	6.07(3.51, 10.47)	6.06(3.5, 10.49)	54.51	2.59(1.83)	6.02(3.81)	10	3.58(1.92, 6.66)	3.58(1.91, 6.7)	18.48	1.83(0.98)	3.56(2.12)	8	4.26(2.13, 8.53)	4.26(2.15, 8.46)	19.85	2.08(1.14)	4.24(2.37)
gastrointestinal disorders	tooth discolouration	18	9.27(5.82, 14.77)	9.26(5.79, 14.82)	130.5	3.19(2.54)	9.13(6.18)							31	22.18(15.51, 31.71)	22.15(15.57, 31.52)	608.21	4.43(3.92)	21.55(15.98)	5	7.94(3.29, 19.16)	7.94(3.29, 19.18)	30.04	2.98(1.82)	7.87(3.77)
gastrointestinal disorders	oral mucosal blistering	17	4.69(2.91, 7.56)	4.69(2.93, 7.51)	48.89	2.22(1.55)	4.66(3.12)
gastrointestinal disorders	mucous stools	16	4.54(2.78, 7.43)	4.54(2.78, 7.41)	43.8	2.17(1.48)	4.51(2.99)							12	4.66(2.64, 8.22)	4.66(2.64, 8.23)	34.28	2.21(1.43)	4.64(2.88)
gastrointestinal disorders	chapped lips	16	5.41(3.31, 8.86)	5.41(3.31, 8.83)	56.99	2.42(1.74)	5.37(3.56)
gastrointestinal disorders	mouth swelling	13	4.36(2.52, 7.52)	4.36(2.52, 7.55)	33.36	2.11(1.36)	4.33(2.74)	13	5.4(3.13, 9.32)	5.4(3.12, 9.35)	46.26	2.42(1.67)	5.37(3.4)
gastrointestinal disorders	oedema mouth	12	5.08(2.88, 8.97)	5.08(2.88, 8.97)	38.95	2.33(1.55)	5.04(3.13)							15	8.73(5.25, 14.53)	8.73(5.24, 14.53)	101.46	3.11(2.4)	8.64(5.64)
gastrointestinal disorders	lip pain	10	6.48(3.47, 12.09)	6.48(3.46, 12.13)	45.8	2.68(1.82)	6.42(3.81)
gastrointestinal disorders	oral pruritus	9	5.02(2.6, 9.67)	5.02(2.63, 9.59)	28.67	2.32(1.42)	4.98(2.87)							9	6.88(3.57, 13.27)	6.88(3.6, 13.14)	44.81	2.77(1.87)	6.83(3.94)	3	6.28(2.02, 19.54)	6.28(2.01, 19.57)	13.2	2.64(1.22)	6.24(2.41)
gastrointestinal disorders	lip erosion	8	14.41(7.14, 29.08)	14.41(7.12, 29.18)	97.23	3.81(2.86)	14.06(7.81)	7	18.74(8.85, 39.68)	18.73(8.89, 39.45)	114.54	4.19(3.18)	18.28(9.76)
gastrointestinal disorders	proctitis	7	4.03(1.92, 8.48)	4.03(1.91, 8.49)	15.82	2(1)	4.01(2.15)	6	5.81(2.6, 12.98)	5.81(2.6, 12.98)	23.7	2.53(1.45)	5.77(2.95)
gastrointestinal disorders	rectal tenesmus	7	8.7(4.12, 18.36)	8.7(4.13, 18.32)	46.96	3.1(2.09)	8.58(4.59)							4	6.77(2.53, 18.13)	6.77(2.54, 18.04)	19.5	2.75(1.48)	6.72(2.95)
gastrointestinal disorders	tongue eruption	5	18.82(7.71, 45.89)	18.81(7.79, 45.44)	81.52	4.19(3.01)	18.22(8.64)	4	20.43(7.56, 55.19)	20.43(7.52, 55.51)	71.88	4.31(3.03)	19.89(8.66)
gastrointestinal disorders	lip discolouration	5	5.79(2.4, 13.98)	5.79(2.4, 13.99)	19.62	2.52(1.36)	5.74(2.75)
gastrointestinal disorders	parotid gland enlargement	4	7.4(2.76, 19.85)	7.4(2.78, 19.72)	21.84	2.87(1.6)	7.31(3.2)
gastrointestinal disorders	tongue pruritus	4	6(2.24, 16.06)	6(2.25, 15.99)	16.47	2.57(1.3)	5.94(2.6)
gastrointestinal disorders	tongue coated	4	5.09(1.9, 13.62)	5.09(1.91, 13.56)	13.01	2.34(1.06)	5.05(2.22)							6	10.52(4.7, 23.54)	10.51(4.71, 23.47)	50.94	3.38(2.3)	10.38(5.29)
gastrointestinal disorders	dysbiosis	4	7.42(2.77, 19.91)	7.42(2.78, 19.77)	21.93	2.88(1.6)	7.34(3.21)							7	18(8.51, 38.11)	18(8.55, 37.91)	109.74	4.14(3.12)	17.6(9.4)
gastrointestinal disorders	gingival erythema	3	6.13(1.96, 19.13)	6.13(1.97, 19.11)	12.74	2.6(1.18)	6.07(2.34)
gastrointestinal disorders	eosinophilic colitis	3	10.36(3.31, 32.47)	10.36(3.32, 32.29)	24.9	3.35(1.92)	10.19(3.92)
gastrointestinal disorders	gingival ulceration	3	6.2(1.99, 19.35)	6.2(1.99, 19.32)	12.94	2.62(1.19)	6.14(2.37)							4	11.38(4.24, 30.55)	11.38(4.27, 30.32)	37.31	3.49(2.21)	11.22(4.91)
gastrointestinal disorders	abdominal rebound tenderness	3	26.84(8.42, 85.53)	26.83(8.44, 85.28)	71.11	4.68(3.22)	25.62(9.71)
gastrointestinal disorders	pancreatic failure	3	5.93(1.9, 18.5)	5.93(1.9, 18.48)	12.17	2.56(1.13)	5.88(2.27)
gastrointestinal disorders	abdominal pain lower							28	4.54(3.13, 6.59)	4.54(3.13, 6.59)	76.79	2.18(1.65)	4.52(3.31)
gastrointestinal disorders	oral discomfort							18	3.07(1.93, 4.89)	3.07(1.92, 4.91)	25.07	1.62(0.96)	3.06(2.08)
gastrointestinal disorders	abdominal wall haematoma							13	7.54(4.36, 13.02)	7.54(4.36, 13.05)	72.94	2.9(2.14)	7.47(4.73)
gastrointestinal disorders	enteritis							11	4.16(2.3, 7.52)	4.15(2.31, 7.47)	26.2	2.05(1.23)	4.14(2.52)
gastrointestinal disorders	abdominal symptom							5	21.09(8.66, 51.31)	21.08(8.73, 50.92)	92.94	4.36(3.18)	20.51(9.75)
gastrointestinal disorders	erosive oesophagitis							5	5.83(2.42, 14.06)	5.83(2.41, 14.08)	19.85	2.53(1.37)	5.79(2.77)
gastrointestinal disorders	tongue dry							4	5.6(2.09, 14.98)	5.6(2.1, 14.92)	15	2.48(1.21)	5.56(2.44)
gastrointestinal disorders	oral mucosa erosion							3	5.37(1.73, 16.73)	5.37(1.72, 16.74)	10.6	2.42(1)	5.34(2.06)							3	6.15(1.98, 19.16)	6.15(1.97, 19.17)	12.85	2.61(1.19)	6.11(2.36)
gastrointestinal disorders	tongue haematoma							3	17.55(5.58, 55.16)	17.54(5.63, 54.67)	45.7	4.1(2.66)	17.15(6.58)
gastrointestinal disorders	faeces discoloured													26	3.91(2.66, 5.76)	3.91(2.64, 5.79)	56.06	1.96(1.42)	3.9(2.82)	98	9.12(7.47, 11.13)	9.07(7.46, 11.03)	696.8	3.17(2.88)	8.99(7.6)
gastrointestinal disorders	coeliac disease
gastrointestinal disorders	oral mucosal erythema
gastrointestinal disorders	tongue blistering
gastrointestinal disorders	tongue exfoliation
gastrointestinal disorders	breath odour
gastrointestinal disorders	necrotising enterocolitis neonatal
gastrointestinal disorders	anal haemorrhage
respiratory, thoracic and mediastinal disorders	bronchospasm	90	8.83(7.17, 10.88)	8.81(7.1, 10.93)	613.77	3.12(2.82)	8.69(7.3)	63	10.42(8.12, 13.37)	10.39(8.05, 13.41)	527.53	3.36(3)	10.26(8.33)	61	8.17(6.34, 10.52)	8.15(6.32, 10.52)	378.66	3.01(2.65)	8.07(6.54)	40	7.53(5.52, 10.29)	7.52(5.5, 10.29)	224.09	2.9(2.46)	7.46(5.75)
respiratory, thoracic and mediastinal disorders	laryngeal oedema	73	15.79(12.51, 19.94)	15.76(12.46, 19.94)	981.01	3.94(3.61)	15.35(12.63)	19	8.04(5.11, 12.63)	8.03(5.12, 12.6)	115.65	2.99(2.36)	7.95(5.45)	42	12.3(9.07, 16.7)	12.29(8.98, 16.82)	428.44	3.6(3.16)	12.1(9.38)	12	5.79(3.28, 10.21)	5.78(3.27, 10.2)	47.15	2.52(1.74)	5.75(3.58)
respiratory, thoracic and mediastinal disorders	pharyngeal oedema	50	3.91(2.96, 5.16)	3.9(2.96, 5.13)	107.14	1.96(1.56)	3.88(3.07)	19	3.62(2.31, 5.69)	3.62(2.31, 5.68)	35.86	1.85(1.22)	3.61(2.47)	45	4.82(3.59, 6.46)	4.81(3.58, 6.45)	135.05	2.26(1.84)	4.79(3.75)
respiratory, thoracic and mediastinal disorders	throat tightness	93	4.43(3.61, 5.43)	4.42(3.63, 5.38)	244.3	2.14(1.84)	4.39(3.7)
respiratory, thoracic and mediastinal disorders	pharyngeal swelling	34	5.91(4.21, 8.29)	5.9(4.23, 8.23)	137.04	2.55(2.07)	5.85(4.41)							21	4.98(3.24, 7.66)	4.98(3.24, 7.66)	66.37	2.31(1.7)	4.95(3.46)
respiratory, thoracic and mediastinal disorders	obstructive airways disorder	28	4.23(2.92, 6.14)	4.23(2.91, 6.14)	68.47	2.07(1.54)	4.2(3.08)
respiratory, thoracic and mediastinal disorders	painful respiration	19	9.8(6.23, 15.43)	9.8(6.24, 15.38)	147.46	3.27(2.63)	9.64(6.6)	5	6.1(2.53, 14.7)	6.09(2.52, 14.71)	21.11	2.6(1.44)	6.05(2.9)	8	5.6(2.79, 11.23)	5.6(2.82, 11.12)	30	2.48(1.53)	5.57(3.11)
respiratory, thoracic and mediastinal disorders	oropharyngeal discomfort	18	3.85(2.42, 6.13)	3.85(2.41, 6.16)	37.74	1.94(1.29)	3.83(2.6)							25	7.36(4.96, 10.92)	7.36(4.97, 10.89)	135.98	2.87(2.31)	7.29(5.25)
respiratory, thoracic and mediastinal disorders	choking sensation	14	4.43(2.62, 7.49)	4.43(2.61, 7.52)	36.83	2.14(1.4)	4.4(2.83)							12	5.2(2.95, 9.17)	5.2(2.95, 9.18)	40.39	2.37(1.58)	5.17(3.21)
respiratory, thoracic and mediastinal disorders	rales	10	3.62(1.94, 6.74)	3.62(1.93, 6.78)	18.84	1.85(0.99)	3.6(2.14)	17	4.35(2.7, 7.01)	4.35(2.72, 6.96)	43.6	2.11(1.45)	4.33(2.91)
respiratory, thoracic and mediastinal disorders	pharyngeal erythema	9	4.61(2.39, 8.88)	4.61(2.41, 8.8)	25.2	2.19(1.3)	4.58(2.64)							22	15.65(10.26, 23.87)	15.63(10.16, 24.06)	295.18	3.94(3.34)	15.33(10.77)
respiratory, thoracic and mediastinal disorders	pharyngeal paraesthesia	9	7.76(4.02, 14.98)	7.76(3.99, 15.11)	52.24	2.94(2.04)	7.66(4.42)
respiratory, thoracic and mediastinal disorders	suffocation feeling	8	4.83(2.41, 9.7)	4.83(2.39, 9.78)	24.11	2.26(1.32)	4.8(2.68)
respiratory, thoracic and mediastinal disorders	laryngeal discomfort	8	14.65(7.26, 29.57)	14.65(7.23, 29.67)	99.06	3.84(2.88)	14.29(7.94)
respiratory, thoracic and mediastinal disorders	pneumomediastinum	7	5.03(2.39, 10.59)	5.03(2.39, 10.59)	22.41	2.32(1.32)	5(2.68)
respiratory, thoracic and mediastinal disorders	obliterative bronchiolitis	6	5.63(2.52, 12.57)	5.62(2.52, 12.55)	22.58	2.48(1.4)	5.58(2.85)
respiratory, thoracic and mediastinal disorders	laryngeal dyspnoea	6	27.51(12.12, 62.48)	27.51(12.08, 62.66)	145.92	4.71(3.62)	26.24(13.21)							3	18.4(5.85, 57.85)	18.4(5.9, 57.35)	48.18	4.17(2.73)	17.98(6.9)
respiratory, thoracic and mediastinal disorders	pulmonary air leakage	6	64.2(27.55, 149.6)	64.19(27.63, 149.1)	333.94	5.85(4.71)	57.54(28.35)
respiratory, thoracic and mediastinal disorders	oropharyngeal swelling	5	5.67(2.35, 13.69)	5.67(2.35, 13.7)	19.04	2.49(1.33)	5.62(2.69)
respiratory, thoracic and mediastinal disorders	eosinophilic pneumonia acute	5	9.54(3.94, 23.1)	9.54(3.95, 23.05)	37.56	3.23(2.07)	9.39(4.48)							5	13.08(5.4, 31.68)	13.08(5.41, 31.6)	54.83	3.69(2.52)	12.87(6.14)
respiratory, thoracic and mediastinal disorders	laryngeal obstruction	5	44.73(17.97, 111.32)	44.72(17.8, 112.35)	197.53	5.37(4.17)	41.41(19.31)
respiratory, thoracic and mediastinal disorders	lung hyperinflation	3	6.65(2.13, 20.78)	6.65(2.13, 20.73)	14.24	2.72(1.29)	6.59(2.54)	3	6.23(2, 19.43)	6.23(2, 19.42)	13.07	2.63(1.21)	6.19(2.39)							3	7.14(2.29, 22.25)	7.14(2.29, 22.25)	15.7	2.82(1.4)	7.09(2.74)
respiratory, thoracic and mediastinal disorders	pulmonary interstitial emphysema syndrome	3	45.47(14, 147.66)	45.47(14.03, 147.39)	120.43	5.39(3.91)	42.05(15.69)
respiratory, thoracic and mediastinal disorders	acute interstitial pneumonitis	3	14.62(4.64, 46.01)	14.61(4.6, 46.44)	37.06	3.83(2.4)	14.26(5.46)
respiratory, thoracic and mediastinal disorders	tonsillar erythema	3	49.6(15.21, 161.75)	49.6(15.3, 160.77)	130.96	5.51(4.02)	45.55(16.94)
respiratory, thoracic and mediastinal disorders	lung consolidation							7	4.69(2.23, 9.87)	4.69(2.23, 9.88)	20.2	2.22(1.22)	4.67(2.51)	10	7.29(3.91, 13.59)	7.29(3.89, 13.65)	53.71	2.85(2)	7.23(4.29)
respiratory, thoracic and mediastinal disorders	laryngeal pain							3	21.76(6.9, 68.61)	21.75(6.84, 69.13)	57.67	4.4(2.96)	21.15(8.09)
respiratory, thoracic and mediastinal disorders	bronchostenosis							3	11.64(3.72, 36.41)	11.63(3.73, 36.25)	28.7	3.52(2.09)	11.47(4.41)	4	13.73(5.11, 36.92)	13.73(5.15, 36.58)	46.36	3.75(2.48)	13.5(5.9)
respiratory, thoracic and mediastinal disorders	respiratory tract oedema							3	12.72(4.06, 39.85)	12.72(4.08, 39.65)	31.84	3.65(2.22)	12.52(4.82)
respiratory, thoracic and mediastinal disorders	irregular breathing							3	19.6(6.23, 61.71)	19.6(6.17, 62.3)	51.56	4.26(2.82)	19.11(7.32)	5	18.8(7.74, 45.68)	18.8(7.78, 45.42)	82.2	4.2(3.03)	18.36(8.74)
respiratory, thoracic and mediastinal disorders	respiratory distress
respiratory, thoracic and mediastinal disorders	neonatal respiratory distress syndrome
respiratory, thoracic and mediastinal disorders	bronchopulmonary dysplasia
respiratory, thoracic and mediastinal disorders	neonatal respiratory distress
respiratory, thoracic and mediastinal disorders	neonatal asphyxia
respiratory, thoracic and mediastinal disorders	yawning
hepatobiliary disorders	jaundice	100	5.41(4.45, 6.6)	5.4(4.44, 6.57)	355.39	2.42(2.14)	5.36(4.54)	184	14.82(12.8, 17.16)	14.7(12.82, 16.86)	2304.54	3.85(3.64)	14.43(12.77)	150	11.23(9.55, 13.2)	11.17(9.55, 13.07)	1368.93	3.46(3.23)	11.02(9.62)	303	28.54(25.43, 32.03)	28.09(24.97, 31.6)	7662.86	4.77(4.6)	27.21(24.7)
hepatobiliary disorders	cholestasis	75	6.2(4.94, 7.78)	6.19(4.89, 7.83)	322.6	2.62(2.29)	6.13(5.06)	128	11.86(9.95, 14.13)	11.79(9.88, 14.06)	1244.92	3.54(3.29)	11.62(10.04)	86	9.78(7.9, 12.1)	9.75(7.86, 12.1)	666.49	3.27(2.96)	9.63(8.06)	173	18.52(15.92, 21.55)	18.36(15.7, 21.48)	2779.57	4.17(3.95)	17.98(15.84)
hepatobiliary disorders	drug-induced liver injury	79	3.85(3.08, 4.8)	3.84(3.1, 4.76)	165.06	1.93(1.62)	3.82(3.18)	38	3.59(2.61, 4.94)	3.59(2.62, 4.91)	70.56	1.84(1.38)	3.57(2.74)	228	15.55(13.63, 17.73)	15.41(13.43, 17.68)	3012.93	3.92(3.73)	15.12(13.54)	238	26.73(23.48, 30.44)	26.41(23.02, 30.29)	5641.59	4.68(4.49)	25.62(22.99)
hepatobiliary disorders	hepatitis	78	4.21(3.37, 5.26)	4.2(3.39, 5.21)	188.81	2.06(1.74)	4.18(3.46)	69	7.07(5.58, 8.97)	7.05(5.57, 8.92)	355.11	2.81(2.47)	6.99(5.73)	77	5.7(4.55, 7.13)	5.69(4.59, 7.06)	295.23	2.5(2.18)	5.65(4.68)	95	11.21(9.15, 13.73)	11.16(9.17, 13.58)	867.44	3.46(3.17)	11.03(9.3)
hepatobiliary disorders	hepatocellular injury	56	4.73(3.64, 6.16)	4.73(3.67, 6.1)	163.23	2.23(1.85)	4.7(3.77)	64	9.2(7.19, 11.77)	9.17(7.11, 11.83)	460.43	3.18(2.83)	9.07(7.38)	53	6.14(4.69, 8.05)	6.13(4.66, 8.07)	225.93	2.61(2.22)	6.09(4.86)	47	7.71(5.78, 10.27)	7.69(5.73, 10.32)	271.07	2.93(2.52)	7.63(6)
hepatobiliary disorders	hepatitis cholestatic	46	12.37(9.23, 16.57)	12.35(9.2, 16.57)	469.31	3.6(3.18)	12.1(9.47)	83	24.7(19.84, 30.75)	24.61(19.84, 30.53)	1818.36	4.57(4.26)	23.83(19.84)	70	26.15(20.6, 33.2)	26.08(20.61, 33)	1631.88	4.66(4.32)	25.24(20.67)	142	49.77(41.99, 58.98)	49.4(41.41, 58.93)	6356.65	5.54(5.3)	46.68(40.5)
hepatobiliary disorders	jaundice cholestatic	23	11.97(7.92, 18.1)	11.96(7.92, 18.05)	226.12	3.55(2.97)	11.73(8.3)	33	14.98(10.61, 21.15)	14.96(10.51, 21.29)	421.13	3.88(3.38)	14.67(11)	32	23.05(16.21, 32.78)	23.02(16.18, 32.76)	654.04	4.48(3.98)	22.37(16.66)	71	37.88(29.85, 48.08)	37.75(29.84, 47.76)	2429.67	5.18(4.83)	36.15(29.61)
hepatobiliary disorders	acute hepatic failure	42	3.73(2.75, 5.05)	3.73(2.78, 5)	83.27	1.89(1.46)	3.71(2.88)	15	4.01(2.41, 6.66)	4(2.4, 6.66)	33.64	2(1.29)	3.99(2.61)	43	5.24(3.88, 7.08)	5.23(3.9, 7.02)	146.31	2.38(1.95)	5.2(4.05)	31	9.55(6.7, 13.61)	9.53(6.7, 13.56)	234.17	3.24(2.74)	9.44(7.02)
hepatobiliary disorders	mixed liver injury	24	17.92(11.93, 26.92)	17.91(11.87, 27.03)	371.09	4.12(3.54)	17.38(12.36)	28	17.04(11.71, 24.79)	17.02(11.73, 24.7)	412.55	4.06(3.53)	16.65(12.17)	35	36.42(25.94, 51.15)	36.37(26.06, 50.75)	1148.25	5.12(4.64)	34.73(26.14)	38	26.73(19.34, 36.93)	26.67(19.49, 36.49)	909.89	4.69(4.23)	25.88(19.74)
hepatobiliary disorders	hepatic necrosis	26	6.64(4.51, 9.78)	6.64(4.49, 9.83)	122.95	2.72(2.17)	6.57(4.75)	8	7.08(3.53, 14.2)	7.07(3.49, 14.32)	41.33	2.81(1.86)	7.02(3.92)	10	3.47(1.87, 6.47)	3.47(1.85, 6.5)	17.54	1.79(0.94)	3.46(2.06)	6	6.06(2.72, 13.54)	6.06(2.71, 13.54)	25.18	2.59(1.52)	6.02(3.08)
hepatobiliary disorders	hepatitis toxic	10	4.84(2.6, 9.02)	4.84(2.58, 9.06)	30.17	2.26(1.41)	4.8(2.85)	5	4.6(1.91, 11.07)	4.6(1.9, 11.11)	13.98	2.19(1.03)	4.57(2.19)	9	5.97(3.1, 11.5)	5.96(3.12, 11.38)	36.9	2.57(1.67)	5.93(3.42)	22	23.69(15.5, 36.2)	23.66(15.37, 36.42)	464.34	4.53(3.93)	23.04(16.16)
hepatobiliary disorders	liver injury	57	3.68(2.84, 4.78)	3.68(2.85, 4.75)	110.53	1.87(1.5)	3.66(2.94)	35	5.69(4.08, 7.94)	5.68(4.07, 7.93)	134.1	2.5(2.02)	5.65(4.27)	65	5.77(4.52, 7.37)	5.76(4.55, 7.29)	253.84	2.52(2.17)	5.72(4.67)	77	14.51(11.58, 18.19)	14.46(11.66, 17.94)	948.26	3.83(3.51)	14.23(11.78)
hepatobiliary disorders	hepatic cytolysis	43	6(4.44, 8.11)	5.99(4.46, 8.04)	177.01	2.57(2.14)	5.94(4.62)	47	10(7.49, 13.34)	9.98(7.44, 13.39)	374.58	3.3(2.89)	9.86(7.74)							24	5.8(3.88, 8.67)	5.8(3.92, 8.58)	94.59	2.53(1.96)	5.76(4.12)
hepatobiliary disorders	hepatitis acute	34	6.51(4.64, 9.13)	6.51(4.67, 9.08)	156.61	2.69(2.21)	6.44(4.85)	10	3.39(1.82, 6.3)	3.39(1.81, 6.35)	16.73	1.75(0.9)	3.37(2.01)	27	7.08(4.84, 10.34)	7.07(4.87, 10.26)	139.38	2.81(2.27)	7.01(5.11)	39	15.36(11.18, 21.09)	15.33(11.2, 20.98)	512.9	3.91(3.46)	15.07(11.56)
hepatobiliary disorders	cholestatic liver injury	10	10.6(5.67, 19.82)	10.59(5.66, 19.83)	85.23	3.38(2.52)	10.41(6.17)	18	14.37(9.01, 22.92)	14.36(8.97, 22.99)	219.4	3.82(3.16)	14.1(9.54)	21	31.2(20.16, 48.29)	31.18(20.26, 47.99)	588.87	4.91(4.29)	29.97(20.8)	55	52.53(39.98, 69.01)	52.38(39.81, 68.92)	2607.48	5.62(5.23)	49.33(39.26)
hepatobiliary disorders	vanishing bile duct syndrome	8	8.68(4.32, 17.45)	8.68(4.29, 17.58)	53.49	3.1(2.15)	8.56(4.77)	4	11.42(4.25, 30.67)	11.42(4.29, 30.43)	37.44	3.49(2.22)	11.26(4.93)
hepatobiliary disorders	biliary tract disorder	7	8.09(3.84, 17.07)	8.09(3.84, 17.04)	42.87	3(1.99)	7.99(4.28)	4	7.04(2.63, 18.85)	7.04(2.64, 18.76)	20.53	2.8(1.53)	6.98(3.06)	5	7.89(3.27, 19.06)	7.89(3.27, 19.06)	29.78	2.97(1.81)	7.82(3.74)	11	22.57(12.4, 41.08)	22.55(12.28, 41.4)	220.6	4.46(3.63)	21.98(13.32)
hepatobiliary disorders	budd-chiari syndrome	3	13.87(4.41, 43.63)	13.87(4.45, 43.23)	34.94	3.76(2.32)	13.55(5.19)
hepatobiliary disorders	hepatotoxicity							22	3.31(2.18, 5.04)	3.31(2.19, 5)	35.31	1.72(1.13)	3.3(2.32)	42	3.71(2.74, 5.03)	3.71(2.76, 4.98)	82.71	1.89(1.45)	3.7(2.87)	45	7.81(5.82, 10.47)	7.79(5.81, 10.45)	263.93	2.95(2.53)	7.73(6.04)
hepatobiliary disorders	hepatomegaly							17	6.43(3.99, 10.36)	6.42(4.01, 10.28)	77.13	2.67(2)	6.37(4.27)	29	4.44(3.08, 6.39)	4.43(3.05, 6.43)	76.69	2.14(1.62)	4.41(3.25)	17	7.36(4.56, 11.86)	7.35(4.59, 11.76)	92.5	2.87(2.2)	7.3(4.89)
hepatobiliary disorders	ocular icterus							15	11.46(6.88, 19.08)	11.45(6.88, 19.06)	140.84	3.5(2.78)	11.29(7.37)	14	5.53(3.27, 9.36)	5.53(3.26, 9.39)	51.59	2.46(1.73)	5.5(3.54)	14	12.23(7.22, 20.74)	12.22(7.2, 20.74)	142.21	3.59(2.86)	12.06(7.76)
hepatobiliary disorders	hepatorenal syndrome							7	7.95(3.77, 16.74)	7.94(3.77, 16.72)	42.03	2.98(1.97)	7.87(4.22)
hepatobiliary disorders	hepatic pain							6	4.25(1.9, 9.47)	4.24(1.9, 9.47)	14.8	2.08(1.01)	4.23(2.16)
hepatobiliary disorders	hepatic fibrosis							5	5.16(2.14, 12.43)	5.16(2.14, 12.47)	16.64	2.36(1.2)	5.13(2.46)							4	4.72(1.77, 12.61)	4.72(1.77, 12.58)	11.66	2.23(0.96)	4.7(2.06)
hepatobiliary disorders	biliary dilatation							4	5.35(2, 14.31)	5.35(2.01, 14.25)	14.05	2.41(1.14)	5.32(2.34)
hepatobiliary disorders	gallbladder oedema							3	32.97(10.36, 104.86)	32.96(10.37, 104.76)	88.94	4.98(3.53)	31.57(11.99)
hepatobiliary disorders	subacute hepatic failure							3	36.88(11.56, 117.65)	36.87(11.6, 117.19)	99.63	5.13(3.68)	35.14(13.31)	5	66.82(26.77, 166.82)	66.81(26.59, 167.85)	297.55	5.94(4.73)	61.41(28.56)
hepatobiliary disorders	hyperbilirubinaemia													28	5.32(3.67, 7.72)	5.31(3.66, 7.71)	97.41	2.4(1.87)	5.28(3.87)	43	12.54(9.28, 16.96)	12.52(9.33, 16.8)	448.93	3.63(3.2)	12.34(9.59)
hepatobiliary disorders	hepatosplenomegaly
general disorders and administration site conditions	face oedema	247	18.03(15.88, 20.48)	17.91(15.92, 20.15)	3820.07	4.12(3.94)	17.37(15.62)	107	16.42(13.55, 19.9)	16.35(13.44, 19.89)	1508.01	4(3.72)	16.01(13.63)	168	16.64(14.27, 19.4)	16.53(14.13, 19.34)	2399.8	4.02(3.8)	16.2(14.25)	51	8.84(6.71, 11.65)	8.82(6.7, 11.6)	349.88	3.13(2.73)	8.74(6.93)
general disorders and administration site conditions	swelling face	218	4.67(4.09, 5.34)	4.65(4.05, 5.33)	620.44	2.21(2.02)	4.62(4.13)	74	3.48(2.77, 4.38)	3.48(2.75, 4.4)	130.05	1.79(1.46)	3.46(2.86)
general disorders and administration site conditions	localised oedema	27	8.53(5.83, 12.47)	8.52(5.87, 12.36)	176.47	3.07(2.53)	8.4(6.11)	15	7.66(4.61, 12.75)	7.66(4.6, 12.75)	85.96	2.92(2.21)	7.59(4.96)	23	9.94(6.59, 15)	9.93(6.58, 14.99)	182.32	3.29(2.71)	9.81(6.95)	7	4.07(1.94, 8.56)	4.07(1.93, 8.57)	16.14	2.02(1.02)	4.06(2.18)
general disorders and administration site conditions	oedema	141	4.93(4.18, 5.83)	4.92(4.21, 5.76)	436.56	2.29(2.05)	4.88(4.25)							72	3.44(2.73, 4.33)	3.43(2.71, 4.34)	123.43	1.77(1.44)	3.42(2.82)
general disorders and administration site conditions	generalised oedema	33	4.29(3.04, 6.04)	4.29(3.07, 5.99)	82.5	2.09(1.6)	4.26(3.2)							25	4.45(3, 6.59)	4.44(3, 6.57)	66.35	2.15(1.59)	4.42(3.18)
general disorders and administration site conditions	sensation of foreign body	21	3.47(2.26, 5.33)	3.47(2.25, 5.34)	36.71	1.79(1.18)	3.46(2.41)
general disorders and administration site conditions	systemic inflammatory response syndrome	13	4.93(2.86, 8.52)	4.93(2.85, 8.53)	40.4	2.29(1.53)	4.9(3.1)							12	6.24(3.54, 11.02)	6.24(3.53, 11.02)	52.37	2.63(1.84)	6.2(3.85)
general disorders and administration site conditions	enanthema	11	23.36(12.77, 42.72)	23.35(12.72, 42.87)	225.69	4.49(3.65)	22.44(13.54)							9	26.01(13.38, 50.56)	26(13.35, 50.63)	209.09	4.65(3.74)	25.16(14.43)	4	19.09(7.09, 51.45)	19.09(7.03, 51.87)	67.03	4.22(2.94)	18.68(8.15)
general disorders and administration site conditions	mucosal erosion	10	13.25(7.07, 24.81)	13.24(7.07, 24.79)	110.5	3.7(2.83)	12.95(7.66)	5	11.09(4.58, 26.83)	11.09(4.59, 26.79)	45.2	3.45(2.29)	10.94(5.22)	5	8.97(3.72, 21.67)	8.97(3.71, 21.67)	35	3.15(1.99)	8.88(4.24)
general disorders and administration site conditions	oedema mucosal	9	10.99(5.68, 21.26)	10.99(5.64, 21.4)	80.08	3.43(2.53)	10.79(6.21)	8	18.19(9.02, 36.7)	18.19(8.98, 36.84)	126.75	4.15(3.2)	17.77(9.88)							3	7.69(2.47, 23.97)	7.69(2.47, 23.97)	17.3	2.93(1.51)	7.63(2.95)
general disorders and administration site conditions	crepitations	7	3.93(1.87, 8.26)	3.93(1.87, 8.28)	15.15	1.97(0.96)	3.9(2.1)
general disorders and administration site conditions	no reaction on previous exposure to drug	6	12.22(5.44, 27.44)	12.21(5.47, 27.27)	60.43	3.58(2.5)	11.97(6.08)	4	17.91(6.64, 48.3)	17.91(6.59, 48.66)	62.31	4.13(2.85)	17.5(7.63)
general disorders and administration site conditions	mucosal ulceration	5	6.37(2.64, 15.39)	6.37(2.64, 15.39)	22.39	2.66(1.5)	6.31(3.02)							3	5.22(1.68, 16.25)	5.22(1.67, 16.27)	10.16	2.38(0.96)	5.19(2.01)
general disorders and administration site conditions	mucosal discolouration	5	12.99(5.35, 31.54)	12.99(5.38, 31.38)	54.05	3.67(2.5)	12.71(6.05)
general disorders and administration site conditions	drug-disease interaction	4	9.66(3.59, 25.96)	9.66(3.63, 25.74)	30.5	3.25(1.97)	9.51(4.16)
general disorders and administration site conditions	infusion site vesicles	3	8.71(2.78, 27.24)	8.71(2.79, 27.15)	20.14	3.1(1.67)	8.59(3.31)
general disorders and administration site conditions	similar reaction on previous exposure to drug	3	9.86(3.15, 30.89)	9.86(3.16, 30.73)	23.46	3.28(1.85)	9.7(3.73)
general disorders and administration site conditions	catheter site related reaction	3	5.85(1.87, 18.24)	5.85(1.88, 18.23)	11.92	2.53(1.11)	5.79(2.24)
general disorders and administration site conditions	glassy eyes	3	6.57(2.11, 20.52)	6.57(2.11, 20.48)	14.01	2.7(1.28)	6.51(2.51)
general disorders and administration site conditions	suprapubic pain	3	7.65(2.45, 23.91)	7.65(2.45, 23.84)	17.1	2.92(1.49)	7.56(2.91)
general disorders and administration site conditions	treatment failure							41	3.05(2.24, 4.15)	3.05(2.23, 4.17)	56.19	1.6(1.17)	3.04(2.35)
general disorders and administration site conditions	hyperthermia							27	8.59(5.88, 12.56)	8.58(5.91, 12.45)	178.72	3.09(2.55)	8.49(6.18)	15	3.2(1.93, 5.31)	3.2(1.92, 5.33)	22.55	1.67(0.96)	3.19(2.08)	13	4.7(2.73, 8.12)	4.7(2.71, 8.14)	37.68	2.23(1.47)	4.68(2.97)
general disorders and administration site conditions	inhibitory drug interaction							8	12.67(6.3, 25.49)	12.67(6.26, 25.66)	84.49	3.64(2.69)	12.47(6.95)
general disorders and administration site conditions	feeling of body temperature change							8	4.84(2.42, 9.71)	4.84(2.44, 9.61)	24.23	2.27(1.32)	4.82(2.69)
general disorders and administration site conditions	symptom recurrence							6	4.15(1.86, 9.26)	4.15(1.86, 9.27)	14.25	2.05(0.97)	4.13(2.11)
general disorders and administration site conditions	precancerous condition							4	18.72(6.94, 50.51)	18.71(6.89, 50.84)	65.38	4.19(2.91)	18.27(7.96)
general disorders and administration site conditions	mucosal pain							3	80.58(24.44, 265.66)	80.57(24.37, 266.33)	212.18	6.18(4.68)	72.62(26.76)
general disorders and administration site conditions	administration site joint erythema
general disorders and administration site conditions	potentiating drug interaction
blood and lymphatic system disorders	eosinophilia	96	8.5(6.95, 10.4)	8.48(6.97, 10.32)	623.99	3.06(2.77)	8.37(7.07)	111	11.92(9.88, 14.39)	11.86(9.75, 14.43)	1086.9	3.55(3.28)	11.69(9.99)	54	6.51(4.98, 8.51)	6.5(4.94, 8.55)	249.13	2.69(2.31)	6.45(5.15)	59	7.19(5.56, 9.29)	7.17(5.56, 9.25)	310.49	2.83(2.46)	7.11(5.74)
blood and lymphatic system disorders	leukocytosis	51	3.72(2.82, 4.9)	3.72(2.83, 4.89)	100.64	1.89(1.49)	3.7(2.94)	44	5.78(4.3, 7.78)	5.77(4.3, 7.74)	172.32	2.52(2.1)	5.74(4.47)	63	6.32(4.93, 8.1)	6.31(4.89, 8.14)	279.1	2.65(2.29)	6.26(5.09)	38	5.71(4.15, 7.86)	5.7(4.17, 7.8)	146.43	2.5(2.05)	5.67(4.34)
blood and lymphatic system disorders	lymphadenopathy	83	3.02(2.44, 3.75)	3.02(2.43, 3.75)	111.42	1.59(1.28)	3.01(2.51)							66	3.29(2.58, 4.19)	3.29(2.6, 4.16)	104.63	1.71(1.37)	3.28(2.68)
blood and lymphatic system disorders	neutrophilia	17	3.71(2.3, 5.98)	3.71(2.32, 5.94)	33.38	1.88(1.21)	3.69(2.47)	11	4.41(2.44, 7.98)	4.41(2.45, 7.94)	28.8	2.13(1.31)	4.39(2.67)							11	5.05(2.79, 9.14)	5.05(2.8, 9.09)	35.48	2.33(1.51)	5.02(3.06)
blood and lymphatic system disorders	lymphocytosis	13	8.63(4.99, 14.93)	8.63(4.99, 14.94)	86.32	3.09(2.33)	8.51(5.38)							6	5.42(2.43, 12.09)	5.42(2.43, 12.11)	21.45	2.43(1.36)	5.38(2.75)
blood and lymphatic system disorders	lymphadenitis	10	4.53(2.43, 8.43)	4.52(2.41, 8.46)	27.23	2.17(1.31)	4.5(2.67)
blood and lymphatic system disorders	acquired haemophilia	8	30.75(15.08, 62.68)	30.74(15.18, 62.25)	217.89	4.87(3.9)	29.15(16.06)
blood and lymphatic system disorders	coombs positive haemolytic anaemia	3	7.72(2.47, 24.13)	7.72(2.48, 24.06)	17.31	2.93(1.5)	7.63(2.94)
blood and lymphatic system disorders	haemorrhagic disorder	3	5.31(1.7, 16.57)	5.31(1.7, 16.55)	10.41	2.4(0.98)	5.27(2.04)
blood and lymphatic system disorders	hypereosinophilic syndrome	3	8.85(2.83, 27.69)	8.85(2.84, 27.58)	20.55	3.12(1.7)	8.72(3.36)
blood and lymphatic system disorders	monocytosis	3	6.97(2.23, 21.76)	6.97(2.24, 21.72)	15.13	2.78(1.36)	6.89(2.66)
blood and lymphatic system disorders	polychromasia	3	16.37(5.19, 51.62)	16.37(5.15, 52.03)	42.03	3.99(2.55)	15.92(6.09)
blood and lymphatic system disorders	punctate basophilia	3	272.82(68.23, 1090.94)	272.8(67.84, 1097)	541.61	7.51(5.84)	182.2(57.14)
blood and lymphatic system disorders	microcytosis	3	13.99(4.45, 44.01)	13.99(4.49, 43.6)	35.28	3.77(2.34)	13.67(5.24)
blood and lymphatic system disorders	agranulocytosis							49	5.57(4.21, 7.39)	5.56(4.23, 7.32)	182.09	2.47(2.07)	5.53(4.37)	34	3.52(2.51, 4.93)	3.51(2.52, 4.9)	60.86	1.81(1.33)	3.5(2.64)
blood and lymphatic system disorders	haemolytic anaemia							16	4.24(2.59, 6.93)	4.24(2.6, 6.92)	39.38	2.08(1.39)	4.22(2.8)							11	3.33(1.84, 6.03)	3.33(1.85, 6)	17.88	1.73(0.91)	3.32(2.02)
blood and lymphatic system disorders	immune thrombocytopenia							14	8.39(4.95, 14.21)	8.38(4.94, 14.23)	90	3.05(2.32)	8.3(5.34)
blood and lymphatic system disorders	hypocoagulable state							9	13.41(6.93, 25.93)	13.4(6.88, 26.09)	101.41	3.72(2.82)	13.18(7.59)	3	8.13(2.61, 25.38)	8.13(2.61, 25.34)	18.57	3.01(1.59)	8.06(3.11)	9	15.35(7.94, 29.69)	15.35(7.88, 29.89)	118.52	3.92(3.01)	15.09(8.69)
blood and lymphatic system disorders	hyperleukocytosis							8	22.41(11.09, 45.29)	22.4(11.06, 45.36)	158.65	4.44(3.49)	21.76(12.08)	3	6.82(2.19, 21.27)	6.82(2.19, 21.26)	14.77	2.76(1.34)	6.77(2.62)	3	9.44(3.02, 29.45)	9.44(3.03, 29.42)	22.37	3.22(1.8)	9.34(3.6)
blood and lymphatic system disorders	bicytopenia							5	4.66(1.93, 11.22)	4.65(1.92, 11.23)	14.26	2.21(1.05)	4.63(2.22)	4	5.39(2.02, 14.42)	5.39(2.02, 14.36)	14.21	2.42(1.15)	5.36(2.35)
blood and lymphatic system disorders	hypergammaglobulinaemia							3	13.68(4.37, 42.89)	13.68(4.39, 42.64)	34.61	3.75(2.32)	13.45(5.17)							3	15.67(5, 49.11)	15.67(5.03, 48.84)	40.43	3.94(2.51)	15.4(5.92)
blood and lymphatic system disorders	hypoprothrombinaemia							3	11.33(3.62, 35.45)	11.33(3.64, 35.31)	27.82	3.48(2.05)	11.17(4.3)							3	12.98(4.15, 40.6)	12.98(4.16, 40.46)	32.65	3.68(2.25)	12.79(4.93)
blood and lymphatic system disorders	coagulopathy
blood and lymphatic system disorders	anaemia neonatal
renal and urinary disorders	chromaturia	63	4.78(3.73, 6.12)	4.77(3.7, 6.15)	186.09	2.24(1.89)	4.74(3.85)	56	5.76(4.43, 7.5)	5.75(4.46, 7.42)	218.09	2.51(2.14)	5.71(4.58)	73	7.61(6.04, 9.58)	7.59(6, 9.6)	413.55	2.91(2.58)	7.52(6.2)	145	17.39(14.75, 20.51)	17.27(14.76, 20.2)	2177.63	4.08(3.84)	16.93(14.75)
renal and urinary disorders	tubulointerstitial nephritis	37	3.38(2.45, 4.67)	3.38(2.47, 4.62)	61.62	1.75(1.29)	3.36(2.57)	79	9.44(7.56, 11.79)	9.41(7.59, 11.67)	586.41	3.22(2.9)	9.3(7.72)	45	5.65(4.21, 7.58)	5.64(4.2, 7.57)	170.71	2.49(2.07)	5.61(4.39)	40	5.43(3.98, 7.41)	5.42(3.96, 7.42)	143.35	2.43(1.99)	5.39(4.16)
renal and urinary disorders	crystalluria	9	33.64(17.16, 65.96)	33.63(17.27, 65.48)	268.42	4.99(4.07)	31.74(18.07)	72	309.98(235.18, 408.57)	308.95(234.81, 406.5)	15498	7.76(7.38)	216.95(172.19)	3	14.77(4.71, 46.31)	14.77(4.74, 46.03)	37.76	3.86(2.43)	14.5(5.57)	7	24.85(11.72, 52.71)	24.84(11.79, 52.31)	155.52	4.59(3.58)	24.15(12.87)
renal and urinary disorders	crystal nephropathy	12	43.09(23.94, 77.56)	43.07(23.92, 77.54)	457.08	5.32(4.51)	40(24.46)	32	94.09(65.09, 136.01)	93.95(64.74, 136.34)	2605.23	6.38(5.86)	83.29(61.19)
renal and urinary disorders	nephritis	8	4.34(2.16, 8.7)	4.34(2.19, 8.62)	20.39	2.11(1.16)	4.31(2.41)
renal and urinary disorders	ureteric obstruction	7	8.43(4, 17.79)	8.43(4, 17.75)	45.15	3.06(2.05)	8.32(4.45)
renal and urinary disorders	leukocyturia	4	6.74(2.51, 18.06)	6.74(2.53, 17.96)	19.3	2.74(1.46)	6.67(2.92)	8	19.47(9.65, 39.31)	19.47(9.61, 39.43)	136.49	4.25(3.29)	18.98(10.55)							7	19.45(9.19, 41.15)	19.44(9.23, 40.94)	119.65	4.25(3.24)	19.02(10.16)
renal and urinary disorders	choluria	4	14.85(5.5, 40.09)	14.85(5.47, 40.35)	50.29	3.86(2.57)	14.48(6.31)	6	41.85(18.38, 95.3)	41.84(18.37, 95.3)	226.12	5.31(4.21)	39.61(19.89)	6	30.97(13.69, 70.08)	30.96(13.59, 70.52)	167.05	4.9(3.8)	29.77(15.03)	19	173.56(105.84, 284.6)	173.38(106.22, 283.01)	2693.93	7.17(6.48)	143.61(94.94)
renal and urinary disorders	pyelocaliectasis	4	6.89(2.57, 18.46)	6.88(2.58, 18.33)	19.87	2.77(1.49)	6.81(2.98)
renal and urinary disorders	atonic urinary bladder	4	30.74(11.23, 84.18)	30.74(11.31, 83.53)	108.95	4.87(3.56)	29.15(12.55)
renal and urinary disorders	ureteric compression	3	48.15(14.79, 156.77)	48.14(14.85, 156.04)	127.26	5.47(3.98)	44.32(16.5)
renal and urinary disorders	acute kidney injury							409	4.83(4.38, 5.33)	4.76(4.32, 5.25)	1210.2	2.24(2.1)	4.73(4.36)
renal and urinary disorders	haematuria							72	3.25(2.58, 4.1)	3.24(2.56, 4.1)	111.14	1.69(1.36)	3.23(2.66)	37	3.35(2.42, 4.63)	3.34(2.44, 4.57)	60.56	1.74(1.28)	3.33(2.54)
renal and urinary disorders	anuria							27	5.48(3.75, 8.01)	5.48(3.78, 7.95)	98.05	2.44(1.91)	5.44(3.96)	15	3.85(2.32, 6.4)	3.85(2.31, 6.41)	31.48	1.94(1.23)	3.83(2.51)
renal and urinary disorders	renal tubular necrosis							18	3.71(2.33, 5.89)	3.71(2.32, 5.94)	35.38	1.88(1.23)	3.69(2.5)
renal and urinary disorders	oliguria							16	5.13(3.14, 8.39)	5.12(3.14, 8.36)	52.75	2.35(1.66)	5.1(3.38)	13	3.99(2.31, 6.89)	3.99(2.3, 6.91)	29	1.99(1.23)	3.98(2.52)	11	4.03(2.23, 7.28)	4.03(2.24, 7.26)	24.9	2(1.19)	4.01(2.44)
renal and urinary disorders	nephropathy							12	3.38(1.91, 5.95)	3.37(1.91, 5.95)	19.96	1.75(0.96)	3.36(2.09)
renal and urinary disorders	urine abnormality							12	7.34(4.16, 12.97)	7.34(4.16, 12.96)	65.03	2.86(2.07)	7.27(4.52)
renal and urinary disorders	renal tubular disorder							9	7.89(4.09, 15.23)	7.89(4.05, 15.36)	53.59	2.97(2.07)	7.82(4.51)
renal and urinary disorders	immune-mediated nephritis							3	12.95(4.13, 40.57)	12.95(4.15, 40.36)	32.5	3.67(2.24)	12.74(4.9)
renal and urinary disorders	renal pain
renal and urinary disorders	renal colic
immune system disorders	hypersensitivity	465	4.23(3.86, 4.64)	4.19(3.8, 4.62)	1123.89	2.06(1.93)	4.16(3.86)	200	4.3(3.74, 4.94)	4.27(3.72, 4.9)	498.09	2.09(1.89)	4.25(3.78)							131	3.21(2.7, 3.81)	3.19(2.67, 3.81)	196.95	1.67(1.42)	3.18(2.76)
immune system disorders	anaphylactic reaction	394	10.03(9.08, 11.09)	9.93(9, 10.95)	3111.75	3.29(3.14)	9.77(8.99)	191	13.11(11.35, 15.13)	13(11.33, 14.91)	2080.17	3.68(3.47)	12.79(11.34)	251	8.7(7.67, 9.86)	8.62(7.66, 9.7)	1673.42	3.09(2.91)	8.53(7.69)	186	14.63(12.64, 16.92)	14.49(12.63, 16.62)	2297.88	3.83(3.62)	14.26(12.62)
immune system disorders	anaphylactic shock	391	21.61(19.53, 23.93)	21.38(19.38, 23.58)	7313.5	4.37(4.22)	20.61(18.93)	270	29.38(26, 33.21)	29.03(25.81, 32.65)	7028.8	4.8(4.63)	27.95(25.23)	183	13.53(11.69, 15.67)	13.44(11.72, 15.42)	2071.61	3.73(3.51)	13.22(11.7)	134	16.28(13.71, 19.33)	16.17(13.56, 19.29)	1871.65	3.99(3.74)	15.88(13.76)
immune system disorders	type i hypersensitivity	126	45.6(38.01, 54.71)	45.44(38.09, 54.21)	5055.29	5.39(5.13)	42.02(36.08)	36	40.99(29.29, 57.35)	40.92(29.32, 57.1)	1327.12	5.28(4.8)	38.79(29.28)	68	32.47(25.47, 41.41)	32.39(25.6, 40.98)	1982.81	4.96(4.61)	31.09(25.36)	13	16.34(9.44, 28.3)	16.33(9.43, 28.27)	183.51	4(3.24)	16.04(10.13)
immune system disorders	type iv hypersensitivity reaction	101	47.11(38.44, 57.75)	46.98(38.62, 57.15)	4184.95	5.44(5.15)	43.33(36.55)	21	22.89(14.82, 35.35)	22.87(14.86, 35.2)	425.69	4.47(3.86)	22.2(15.43)	86	54.35(43.65, 67.67)	54.17(43.66, 67.2)	4185.2	5.66(5.35)	50.58(42.1)	27	34.02(23.15, 50)	33.97(22.95, 50.27)	830.1	5.03(4.48)	32.68(23.67)
immune system disorders	serum sickness	41	18.13(13.28, 24.76)	18.11(13.23, 24.78)	641.64	4.13(3.69)	17.56(13.54)	3	7.09(2.27, 22.1)	7.09(2.27, 22.1)	15.53	2.81(1.39)	7.03(2.71)	7	4.13(1.96, 8.68)	4.13(1.96, 8.7)	16.5	2.04(1.04)	4.11(2.21)
immune system disorders	drug hypersensitivity	416	4.38(3.98, 4.83)	4.34(3.93, 4.79)	1064.62	2.11(1.97)	4.32(3.98)							284	4.09(3.64, 4.6)	4.05(3.6, 4.56)	651.96	2.01(1.84)	4.04(3.66)
immune system disorders	serum sickness-like reaction	34	68.52(47.96, 97.89)	68.45(48.1, 97.41)	2007.98	5.93(5.42)	60.93(45.21)							14	36.02(21.06, 61.59)	36(21.21, 61.11)	454.5	5.1(4.36)	34.39(21.95)
immune system disorders	anaphylactoid reaction	25	7.48(5.04, 11.11)	7.48(5.05, 11.07)	138.41	2.89(2.33)	7.39(5.31)	15	10.84(6.51, 18.05)	10.83(6.51, 18.03)	131.93	3.42(2.71)	10.69(6.98)							7	5.75(2.73, 12.08)	5.74(2.73, 12.09)	27.24	2.51(1.51)	5.71(3.07)
immune system disorders	cross sensitivity reaction	13	22.38(12.85, 38.98)	22.37(12.92, 38.73)	255	4.43(3.66)	21.53(13.54)	8	38.95(19.12, 79.34)	38.94(19.23, 78.86)	280.62	5.21(4.24)	37(20.4)	3	6.87(2.2, 21.4)	6.86(2.2, 21.38)	14.89	2.77(1.35)	6.81(2.63)	3	16.18(5.16, 50.72)	16.18(5.19, 50.43)	41.9	3.99(2.56)	15.89(6.11)
immune system disorders	jarisch-herxheimer reaction	12	16.5(9.29, 29.3)	16.49(9.34, 29.11)	169.51	4(3.21)	16.04(9.92)
immune system disorders	allergy to animal	8	11.14(5.53, 22.43)	11.13(5.5, 22.54)	72.32	3.45(2.5)	10.93(6.09)
immune system disorders	mite allergy	7	35.05(16.32, 75.26)	35.04(16.32, 75.26)	217.5	5.04(4.01)	32.98(17.4)
immune system disorders	type iii immune complex mediated reaction	5	11.46(4.73, 27.8)	11.46(4.74, 27.68)	46.77	3.49(2.32)	11.25(5.36)	4	29.6(10.89, 80.46)	29.6(10.89, 80.43)	106.2	4.83(3.54)	28.48(12.34)							4	33.9(12.47, 92.14)	33.89(12.47, 92.09)	122.69	5.03(3.73)	32.6(14.12)
immune system disorders	immune-mediated adverse reaction	4	9.74(3.63, 26.19)	9.74(3.66, 25.95)	30.83	3.26(1.98)	9.59(4.19)
immune system disorders	allergy to chemicals	4	6(2.24, 16.06)	6(2.25, 15.99)	16.47	2.57(1.3)	5.94(2.6)
immune system disorders	overlap syndrome	3	9.69(3.09, 30.34)	9.69(3.11, 30.2)	22.96	3.25(1.82)	9.53(3.67)	5	31.81(12.99, 77.91)	31.81(12.91, 78.37)	142.92	4.93(3.75)	30.51(14.42)
immune system disorders	reaction to colouring	3	13.76(4.37, 43.26)	13.75(4.41, 42.86)	34.61	3.75(2.31)	13.44(5.15)
immune system disorders	anaphylactoid shock							4	14.58(5.42, 39.23)	14.58(5.47, 38.85)	49.58	3.84(2.56)	14.31(6.25)	4	15.43(5.73, 41.53)	15.43(5.68, 41.93)	52.88	3.92(2.64)	15.14(6.61)
immune system disorders	reaction to excipient
immune system disorders	allergic reaction to excipient													3	6.32(2.03, 19.7)	6.32(2.03, 19.7)	13.33	2.65(1.23)	6.28(2.43)
reproductive system and breast disorders	oedema genital	9	16.26(8.38, 31.56)	16.26(8.35, 31.66)	125.16	3.98(3.07)	15.82(9.08)													5	25.48(10.46, 62.04)	25.47(10.54, 61.53)	114.06	4.63(3.45)	24.74(11.75)
reproductive system and breast disorders	pruritus genital	8	5.88(2.93, 11.81)	5.88(2.9, 11.91)	32.08	2.54(1.6)	5.83(3.25)													6	7.19(3.22, 16.07)	7.19(3.22, 16.06)	31.7	2.84(1.76)	7.14(3.64)
reproductive system and breast disorders	balanoposthitis	7	19.49(9.17, 41.42)	19.49(9.25, 41.05)	118.53	4.24(3.22)	18.85(10.03)							5	18.9(7.78, 45.91)	18.9(7.82, 45.66)	82.65	4.21(3.03)	18.45(8.78)
reproductive system and breast disorders	genital ulceration	6	10.77(4.8, 24.16)	10.77(4.82, 24.06)	52.14	3.4(2.32)	10.58(5.38)
reproductive system and breast disorders	genital erosion	5	25.26(10.31, 61.93)	25.26(10.25, 62.23)	111.34	4.6(3.41)	24.19(11.42)	8	56.34(27.44, 115.7)	56.32(27.27, 116.31)	403.4	5.71(4.73)	52.34(28.66)
reproductive system and breast disorders	penile swelling	5	5.8(2.4, 14.01)	5.8(2.4, 14.01)	19.67	2.52(1.36)	5.75(2.75)							8	12.82(6.37, 25.79)	12.82(6.33, 25.96)	85.7	3.66(2.71)	12.62(7.03)
reproductive system and breast disorders	genital erythema	3	11.86(3.78, 37.23)	11.86(3.81, 36.96)	29.2	3.54(2.11)	11.63(4.47)							3	16.27(5.18, 51.07)	16.27(5.22, 50.71)	42.07	3.99(2.56)	15.94(6.12)	6	35.35(15.61, 80.03)	35.34(15.52, 80.5)	192.02	5.08(3.99)	33.94(17.13)
reproductive system and breast disorders	genital swelling	3	7.99(2.55, 24.96)	7.98(2.56, 24.87)	18.06	2.98(1.55)	7.88(3.04)
reproductive system and breast disorders	penile oedema	3	14.88(4.73, 46.86)	14.88(4.68, 47.3)	37.81	3.86(2.42)	14.51(5.56)
reproductive system and breast disorders	genital cyst	3	34.1(10.62, 109.49)	34.1(10.52, 110.53)	90.72	5.01(3.54)	32.15(12.12)
reproductive system and breast disorders	female genital tract fistula							8	10.87(5.41, 21.85)	10.86(5.36, 21.99)	70.59	3.42(2.47)	10.72(5.98)
reproductive system and breast disorders	vaginal discharge							6	4.06(1.82, 9.07)	4.06(1.82, 9.07)	13.78	2.02(0.94)	4.05(2.07)
reproductive system and breast disorders	vaginal flatulence							6	25.45(11.27, 57.45)	25.44(11.17, 57.95)	136.13	4.62(3.53)	24.62(12.46)
reproductive system and breast disorders	genital rash							4	7.48(2.79, 20.02)	7.48(2.81, 19.93)	22.21	2.89(1.62)	7.41(3.25)	4	6.29(2.35, 16.83)	6.29(2.36, 16.76)	17.64	2.64(1.37)	6.24(2.74)
reproductive system and breast disorders	premenstrual syndrome
reproductive system and breast disorders	genital burning sensation
reproductive system and breast disorders	prostatitis
reproductive system and breast disorders	penile burning sensation													4	49.07(17.84, 134.96)	49.07(17.71, 135.97)	176.75	5.53(4.22)	46.11(19.78)
injury, poisoning and procedural complications	documented hypersensitivity to administered product	10	22.83(12.13, 42.99)	22.83(12.19, 42.75)	200.34	4.46(3.59)	21.95(12.93)	16	39.49(23.87, 65.33)	39.46(23.71, 65.69)	568.89	5.23(4.52)	37.48(24.6)	7	21.65(10.21, 45.9)	21.64(10.28, 45.57)	133.96	4.4(3.38)	21.06(11.23)	44	137.68(100.05, 189.47)	137.36(100.38, 187.96)	5110.92	6.88(6.43)	118.01(90.34)
injury, poisoning and procedural complications	medication error	113	3.74(3.11, 4.5)	3.73(3.13, 4.45)	224.85	1.89(1.63)	3.72(3.18)
injury, poisoning and procedural complications	contraindicated product prescribed	7	12.52(5.92, 26.5)	12.52(5.94, 26.37)	72.55	3.62(2.6)	12.26(6.55)													5	8.41(3.48, 20.29)	8.4(3.48, 20.29)	32.29	3.06(1.9)	8.33(3.99)
injury, poisoning and procedural complications	wrong drug							4	24.38(9, 66.03)	24.38(8.97, 66.25)	86.75	4.56(3.27)	23.62(10.26)
injury, poisoning and procedural complications	post procedural diarrhoea							3	15.65(4.99, 49.13)	15.65(5.02, 48.78)	40.28	3.94(2.51)	15.34(5.89)
injury, poisoning and procedural complications	maternal exposure during pregnancy
injury, poisoning and procedural complications	product dispensing error
injury, poisoning and procedural complications	wrong product administered
injury, poisoning and procedural complications	drug dispensed to wrong patient
injury, poisoning and procedural complications	transcription medication error
injury, poisoning and procedural complications	intercepted product dispensing error
injury, poisoning and procedural complications	exposure to allergen
injury, poisoning and procedural complications	metal poisoning
injury, poisoning and procedural complications	wrong dose													5	5.77(2.39, 13.9)	5.76(2.38, 13.91)	19.54	2.52(1.36)	5.73(2.74)
injury, poisoning and procedural complications	drug monitoring procedure not performed																			3	7.42(2.38, 23.11)	7.41(2.38, 23.1)	16.5	2.88(1.46)	7.36(2.84)
eye disorders	eyelid oedema	89	9.27(7.51, 11.43)	9.25(7.46, 11.48)	643.77	3.19(2.89)	9.11(7.64)	27	6.25(4.28, 9.13)	6.24(4.3, 9.06)	117.85	2.63(2.09)	6.2(4.51)	72	10.25(8.12, 12.94)	10.22(8.08, 12.93)	591.31	3.34(3)	10.1(8.31)	15	3.96(2.38, 6.57)	3.96(2.38, 6.59)	32.98	1.98(1.27)	3.94(2.58)
eye disorders	periorbital oedema	48	11.97(8.99, 15.93)	11.95(8.91, 16.03)	471.49	3.55(3.14)	11.72(9.22)	15	8.03(4.83, 13.36)	8.03(4.82, 13.37)	91.28	2.99(2.28)	7.95(5.19)	29	9.83(6.81, 14.18)	9.82(6.77, 14.25)	226.75	3.28(2.76)	9.7(7.14)	13	7.96(4.61, 13.75)	7.96(4.6, 13.78)	78.31	2.98(2.22)	7.89(4.99)
eye disorders	conjunctival hyperaemia	23	8.43(5.58, 12.72)	8.42(5.58, 12.71)	148.16	3.05(2.47)	8.31(5.89)							13	6.49(3.76, 11.2)	6.48(3.74, 11.22)	59.79	2.69(1.93)	6.44(4.08)	7	6.33(3.01, 13.31)	6.33(3.01, 13.33)	31.15	2.65(1.65)	6.28(3.37)
eye disorders	swelling of eyelid	21	6.5(4.23, 10)	6.5(4.22, 10)	96.57	2.69(2.08)	6.43(4.49)													10	6.63(3.56, 12.35)	6.62(3.54, 12.4)	47.36	2.72(1.86)	6.58(3.91)
eye disorders	eye oedema	13	9.06(5.24, 15.68)	9.06(5.23, 15.68)	91.68	3.16(2.4)	8.93(5.64)
eye disorders	orbital oedema	5	13.92(5.73, 33.82)	13.92(5.76, 33.63)	58.46	3.77(2.59)	13.6(6.47)
eye disorders	conjunctival irritation	4	41.97(15.18, 116.06)	41.97(15.15, 116.3)	148.55	5.29(3.97)	39.04(16.67)
eye disorders	pupillary disorder	4	9.21(3.43, 24.74)	9.21(3.46, 24.54)	28.78	3.18(1.9)	9.07(3.97)
eye disorders	binocular eye movement disorder	4	18.19(6.72, 49.26)	18.19(6.69, 49.43)	62.87	4.14(2.85)	17.63(7.66)
eye disorders	symblepharon	3	12.13(3.86, 38.07)	12.12(3.89, 37.78)	29.96	3.57(2.14)	11.88(4.56)
eye disorders	necrotising retinitis	3	6.27(2.01, 19.57)	6.27(2.01, 19.54)	13.14	2.63(1.21)	6.21(2.4)
eye disorders	retinal neovascularisation	3	24.8(7.8, 78.89)	24.8(7.8, 78.83)	65.54	4.57(3.12)	23.77(9.03)
eye disorders	eye colour change	3	6.18(1.98, 19.28)	6.18(1.98, 19.26)	12.87	2.61(1.19)	6.12(2.36)
eye disorders	extraocular muscle disorder	3	11.14(3.55, 34.93)	11.13(3.57, 34.69)	27.12	3.45(2.02)	10.93(4.2)
eye disorders	blindness cortical	3	6.6(2.11, 20.61)	6.6(2.12, 20.57)	14.08	2.71(1.28)	6.53(2.52)
nervous system disorders	psychomotor hyperactivity	47	3.26(2.45, 4.34)	3.26(2.43, 4.37)	73.02	1.7(1.29)	3.24(2.55)
nervous system disorders	facial nerve disorder	3	11.29(3.6, 35.42)	11.29(3.62, 35.19)	27.56	3.47(2.04)	11.08(4.26)
nervous system disorders	cervicobrachial syndrome	3	5.85(1.87, 18.24)	5.85(1.88, 18.23)	11.92	2.53(1.11)	5.79(2.24)
nervous system disorders	meningism	3	5.87(1.88, 18.3)	5.87(1.88, 18.3)	11.98	2.54(1.12)	5.81(2.24)
nervous system disorders	myasthenia gravis							18	5.83(3.66, 9.27)	5.82(3.64, 9.32)	71.33	2.53(1.88)	5.78(3.92)	8	4.44(2.21, 8.89)	4.44(2.24, 8.82)	21.18	2.14(1.2)	4.42(2.47)	12	4.43(2.51, 7.82)	4.43(2.51, 7.82)	31.74	2.14(1.36)	4.41(2.75)
nervous system disorders	pleocytosis							6	34.54(15.23, 78.36)	34.53(15.16, 78.65)	186.49	5.04(3.95)	33.01(16.63)
nervous system disorders	radiculopathy							6	5.24(2.35, 11.71)	5.24(2.35, 11.7)	20.45	2.38(1.31)	5.21(2.66)
nervous system disorders	clonic convulsion							3	16.48(5.25, 51.77)	16.48(5.29, 51.36)	42.66	4.01(2.58)	16.14(6.19)
nervous system disorders	neurotoxicity
nervous system disorders	presyncope
nervous system disorders	hypotonia
nervous system disorders	areflexia																			4	5.37(2.01, 14.35)	5.37(2.02, 14.31)	14.12	2.42(1.15)	5.34(2.34)
vascular disorders	circulatory collapse	36	3.21(2.31, 4.45)	3.2(2.29, 4.47)	54.3	1.67(1.21)	3.19(2.43)	33	3.77(2.68, 5.31)	3.77(2.7, 5.26)	66.84	1.91(1.42)	3.76(2.82)	32	3.91(2.76, 5.53)	3.9(2.74, 5.55)	68.79	1.96(1.47)	3.89(2.91)	40	5.25(3.84, 7.16)	5.24(3.83, 7.17)	136.37	2.38(1.94)	5.21(4.02)
vascular disorders	hyperaemia	13	8.18(4.73, 14.15)	8.18(4.73, 14.16)	80.73	3.01(2.25)	8.07(5.11)	10	14.39(7.7, 26.92)	14.39(7.69, 26.94)	122.16	3.82(2.96)	14.13(8.37)	17	14.75(9.12, 23.84)	14.74(9.21, 23.59)	213.53	3.86(3.18)	14.47(9.68)	6	9.81(4.39, 21.94)	9.81(4.39, 21.91)	46.91	3.28(2.2)	9.71(4.95)
vascular disorders	cyanosis	45	3.36(2.51, 4.51)	3.36(2.5, 4.51)	74.21	1.74(1.32)	3.35(2.62)													18	3.59(2.26, 5.7)	3.59(2.24, 5.75)	33.44	1.84(1.19)	3.58(2.43)
vascular disorders	vasculitis	23	3.27(2.17, 4.93)	3.27(2.17, 4.94)	36.08	1.7(1.13)	3.26(2.31)	19	3.75(2.39, 5.89)	3.75(2.39, 5.89)	38.15	1.9(1.27)	3.74(2.56)	18	3.51(2.21, 5.58)	3.51(2.19, 5.62)	32.12	1.81(1.16)	3.5(2.37)	14	3.16(1.87, 5.35)	3.16(1.86, 5.36)	20.61	1.66(0.92)	3.15(2.03)
vascular disorders	hypovolaemic shock	12	5.22(2.96, 9.21)	5.22(2.96, 9.22)	40.52	2.37(1.58)	5.18(3.22)
vascular disorders	kawasaki's disease	6	17.6(7.81, 39.69)	17.6(7.88, 39.31)	91.01	4.09(3.01)	17.08(8.65)							4	15.92(5.91, 42.87)	15.92(5.86, 43.26)	54.77	3.96(2.68)	15.61(6.81)
vascular disorders	hypoperfusion	4	5.17(1.93, 13.85)	5.17(1.94, 13.78)	13.33	2.36(1.09)	5.13(2.25)
vascular disorders	haemodynamic instability							13	3.93(2.28, 6.79)	3.93(2.27, 6.8)	28.28	1.97(1.21)	3.92(2.48)
vascular disorders	shock
vascular disorders	pallor
vascular disorders	phlebitis
pregnancy, puerperium and perinatal conditions	foetal distress syndrome	7	6.11(2.9, 12.87)	6.11(2.9, 12.87)	29.59	2.6(1.59)	6.05(3.25)
pregnancy, puerperium and perinatal conditions	abortion spontaneous
pregnancy, puerperium and perinatal conditions	premature baby
pregnancy, puerperium and perinatal conditions	low birth weight baby
pregnancy, puerperium and perinatal conditions	premature delivery
pregnancy, puerperium and perinatal conditions	threatened labour
pregnancy, puerperium and perinatal conditions	foetal disorder
pregnancy, puerperium and perinatal conditions	meconium in amniotic fluid
pregnancy, puerperium and perinatal conditions	umbilical cord around neck
metabolism and nutrition disorders	lactose intolerance	8	6.32(3.15, 12.69)	6.32(3.12, 12.8)	35.39	2.65(1.7)	6.26(3.49)
metabolism and nutrition disorders	food aversion	4	4.68(1.75, 12.53)	4.68(1.76, 12.47)	11.49	2.22(0.95)	4.65(2.04)
metabolism and nutrition disorders	body fat disorder	3	8.39(2.68, 26.26)	8.39(2.69, 26.15)	19.24	3.05(1.62)	8.28(3.19)
metabolism and nutrition disorders	fulminant type 1 diabetes mellitus	3	9.35(2.99, 29.29)	9.35(3, 29.14)	22	3.2(1.77)	9.21(3.55)													4	5.88(2.2, 15.72)	5.88(2.21, 15.67)	16.08	2.55(1.28)	5.84(2.57)
metabolism and nutrition disorders	hypoalbuminaemia							18	4.56(2.87, 7.25)	4.56(2.85, 7.3)	49.71	2.18(1.53)	4.54(3.08)
metabolism and nutrition disorders	hypoproteinaemia							5	5.12(2.13, 12.35)	5.12(2.12, 12.37)	16.47	2.35(1.19)	5.09(2.44)	5	5.2(2.16, 12.54)	5.2(2.15, 12.56)	16.86	2.37(1.21)	5.17(2.48)
metabolism and nutrition disorders	cell death							5	5.6(2.32, 13.49)	5.6(2.32, 13.53)	18.73	2.48(1.32)	5.56(2.66)							5	6.41(2.66, 15.45)	6.41(2.65, 15.48)	22.64	2.67(1.51)	6.37(3.05)
metabolism and nutrition disorders	gluten sensitivity
metabolism and nutrition disorders	neonatal hypocalcaemia
psychiatric disorders	acute psychosis	24	10.32(6.89, 15.45)	10.31(6.83, 15.56)	198.05	3.34(2.77)	10.14(7.23)							7	4.07(1.94, 8.56)	4.07(1.93, 8.57)	16.12	2.02(1.02)	4.05(2.18)
psychiatric disorders	illness anxiety disorder	3	19.03(6.02, 60.19)	19.03(5.99, 60.49)	49.53	4.2(2.76)	18.42(7.03)
psychiatric disorders	hallucination, auditory							15	4.55(2.74, 7.57)	4.55(2.73, 7.57)	41.31	2.18(1.47)	4.53(2.96)
psychiatric disorders	mania							13	4.17(2.42, 7.19)	4.17(2.41, 7.22)	31.12	2.05(1.29)	4.15(2.63)
psychiatric disorders	attention deficit hyperactivity disorder							3	19.6(6.23, 61.71)	19.6(6.17, 62.3)	51.56	4.26(2.82)	19.11(7.32)
psychiatric disorders	listless
psychiatric disorders	sopor
psychiatric disorders	inappropriate affect
musculoskeletal and connective tissue disorders	lordosis	3	15.74(4.99, 49.6)	15.74(4.95, 50.03)	40.25	3.94(2.5)	15.33(5.87)
musculoskeletal and connective tissue disorders	patellofemoral pain syndrome	3	7.83(2.51, 24.48)	7.83(2.51, 24.4)	17.63	2.95(1.52)	7.73(2.98)
musculoskeletal and connective tissue disorders	plica syndrome	3	163.69(45.05, 594.83)	163.68(44.89, 596.76)	373.12	6.98(5.38)	126.14(42.85)
musculoskeletal and connective tissue disorders	haematoma muscle	3	8.02(2.57, 25.09)	8.02(2.57, 25)	18.18	2.99(1.56)	7.92(3.05)
musculoskeletal and connective tissue disorders	tenosynovitis stenosans	3	6.55(2.1, 20.44)	6.55(2.1, 20.41)	13.93	2.7(1.27)	6.48(2.5)
musculoskeletal and connective tissue disorders	muscle haemorrhage							9	3.84(1.99, 7.39)	3.83(2.01, 7.31)	18.76	1.93(1.04)	3.82(2.21)
musculoskeletal and connective tissue disorders	systemic scleroderma							6	23.78(10.54, 53.64)	23.78(10.65, 53.11)	126.75	4.53(3.44)	23.05(11.67)
musculoskeletal and connective tissue disorders	amyloid arthropathy							3	63.99(19.65, 208.37)	63.99(19.74, 207.42)	170.92	5.88(4.39)	58.88(21.93)
congenital, familial and genetic disorders	macroglossia	12	35.4(19.74, 63.48)	35.39(19.66, 63.72)	376.6	5.06(4.25)	33.3(20.43)	5	16.56(6.82, 40.19)	16.56(6.86, 40)	71.45	4.02(2.85)	16.21(7.72)	3	11.57(3.7, 36.2)	11.57(3.71, 36.06)	28.53	3.51(2.08)	11.41(4.39)
congenital, familial and genetic disorders	phimosis	4	11.08(4.12, 29.82)	11.08(4.08, 30.11)	35.94	3.44(2.16)	10.88(4.75)
congenital, familial and genetic disorders	factor viii deficiency	3	28.22(8.84, 90.08)	28.22(8.88, 89.7)	74.9	4.75(3.29)	26.88(10.18)
congenital, familial and genetic disorders	combined immunodeficiency	3	25.98(8.16, 82.74)	25.98(8.17, 82.58)	68.78	4.63(3.18)	24.85(9.43)
congenital, familial and genetic disorders	thalassaemia	3	30.31(9.48, 96.96)	30.31(9.54, 96.34)	80.56	4.85(3.38)	28.77(10.87)
congenital, familial and genetic disorders	lichen spinulosus	3	545.65(110.12, 2703.61)	545.6(109.36, 2721.9)	815.41	8.09(6.32)	273.3(71.63)
congenital, familial and genetic disorders	cryptorchism
congenital, familial and genetic disorders	microcephaly
cardiac disorders	kounis syndrome	23	11.49(7.6, 17.36)	11.48(7.61, 17.33)	215.55	3.49(2.91)	11.27(7.97)	34	42.95(30.38, 60.71)	42.88(30.13, 61.02)	1313.1	5.34(4.85)	40.54(30.35)	66	47.15(36.76, 60.49)	47.03(36.45, 60.68)	2797.87	5.47(5.11)	44.31(35.98)	48	71.23(53.03, 95.68)	71.05(52.95, 95.33)	3053.96	6.03(5.61)	65.53(51.19)
cardiac disorders	bradycardia foetal	5	13.31(5.48, 32.32)	13.31(5.51, 32.15)	55.56	3.7(2.53)	13.01(6.19)
cardiac disorders	eosinophilic myocarditis	4	5.79(2.16, 15.51)	5.79(2.17, 15.43)	15.68	2.52(1.25)	5.74(2.52)
cardiac disorders	tachycardia foetal	3	15.89(5.04, 50.09)	15.89(5, 50.51)	40.68	3.95(2.51)	15.47(5.92)
cardiac disorders	sinus arrest							5	5.33(2.21, 12.84)	5.32(2.2, 12.85)	17.43	2.4(1.24)	5.29(2.53)
cardiac disorders	sinoatrial block							5	12.46(5.15, 30.17)	12.46(5.16, 30.1)	51.81	3.62(2.45)	12.27(5.85)
cardiac disorders	coronary artery thrombosis							5	4.75(1.97, 11.45)	4.75(1.97, 11.47)	14.72	2.24(1.08)	4.73(2.26)
ear and labyrinth disorders	ear swelling	10	6.54(3.51, 12.21)	6.54(3.49, 12.25)	46.39	2.7(1.84)	6.48(3.84)	5	7.85(3.25, 18.95)	7.85(3.25, 18.96)	29.56	2.96(1.8)	7.77(3.72)	6	5.36(2.4, 11.96)	5.36(2.4, 11.97)	21.11	2.41(1.34)	5.33(2.72)
ear and labyrinth disorders	ear haemorrhage	5	4.7(1.95, 11.35)	4.7(1.95, 11.35)	14.46	2.22(1.06)	4.67(2.24)
ear and labyrinth disorders	vestibular disorder	5	5.35(2.22, 12.91)	5.35(2.21, 12.92)	17.51	2.41(1.25)	5.31(2.54)													3	6.81(2.19, 21.21)	6.81(2.18, 21.23)	14.74	2.76(1.34)	6.76(2.61)
ear and labyrinth disorders	exostosis of external ear canal	3	327.39(78.24, 1370.01)	327.36(78.28, 1369.03)	610.06	7.68(5.98)	204.98(61.88)
ear and labyrinth disorders	deafness
surgical and medical procedures	self-medication	14	3.73(2.21, 6.31)	3.73(2.2, 6.33)	27.78	1.89(1.16)	3.71(2.39)							17	6.22(3.86, 10.03)	6.22(3.89, 9.96)	73.87	2.63(1.96)	6.18(4.14)	7	7.38(3.51, 15.53)	7.38(3.5, 15.54)	38.25	2.87(1.87)	7.32(3.93)
surgical and medical procedures	intensive care	3	5.37(1.72, 16.73)	5.37(1.72, 16.74)	10.56	2.41(0.99)	5.32(2.06)
neoplasms benign, malignant and unspecified (incl cysts and polyps)	acoustic neuroma	3	12.59(4.01, 39.55)	12.59(4.04, 39.24)	31.29	3.62(2.19)	12.33(4.73)
neoplasms benign, malignant and unspecified (incl cysts and polyps)	fibroma	3	7.28(2.33, 22.73)	7.27(2.33, 22.66)	16.02	2.85(1.42)	7.19(2.77)
infections and infestations	pathogen resistance													19	4.57(2.91, 7.18)	4.57(2.91, 7.17)	52.67	2.19(1.55)	4.55(3.12)	25	13.59(9.15, 20.19)	13.58(9.18, 20.1)	286.63	3.74(3.18)	13.38(9.61)
infections and infestations	pseudomonas infection													14	3.37(1.99, 5.7)	3.37(1.99, 5.72)	23.2	1.75(1.01)	3.36(2.16)
infections and infestations	epstein-barr virus infection													14	3.37(1.99, 5.7)	3.37(1.99, 5.72)	23.21	1.75(1.02)	3.36(2.16)
infections and infestations	escherichia infection													13	3.69(2.14, 6.37)	3.69(2.13, 6.39)	25.37	1.88(1.12)	3.68(2.33)	14	4.32(2.55, 7.3)	4.31(2.54, 7.32)	35.46	2.1(1.37)	4.3(2.77)
infections and infestations	empyema													10	9.61(5.15, 17.93)	9.61(5.13, 17.99)	76.12	3.25(2.39)	9.5(5.63)	4	5.5(2.06, 14.7)	5.5(2.06, 14.65)	14.63	2.45(1.18)	5.47(2.4)
infections and infestations	purulent discharge													9	4.42(2.3, 8.51)	4.42(2.31, 8.44)	23.67	2.14(1.24)	4.4(2.54)
infections and infestations	pneumococcal sepsis													7	18.78(8.87, 39.76)	18.77(8.91, 39.53)	114.9	4.2(3.18)	18.34(9.79)
infections and infestations	ecthyma													7	32.54(15.27, 69.36)	32.53(15.15, 69.86)	205.03	4.96(3.94)	31.22(16.57)
infections and infestations	lemierre syndrome													6	56.13(24.48, 128.69)	56.12(24.64, 127.83)	302.16	5.71(4.6)	52.27(26.11)
infections and infestations	nocardiosis													6	4.72(2.12, 10.54)	4.72(2.11, 10.54)	17.49	2.23(1.16)	4.7(2.4)
infections and infestations	pneumonia pneumococcal													6	9.53(4.26, 21.33)	9.53(4.27, 21.29)	45.25	3.24(2.16)	9.42(4.8)
infections and infestations	lower respiratory tract infection bacterial													6	21.28(9.45, 47.91)	21.28(9.53, 47.53)	112.74	4.37(3.29)	20.72(10.51)
infections and infestations	respiratory tract infection bacterial													5	20.45(8.41, 49.72)	20.44(8.46, 49.38)	90.01	4.32(3.14)	19.93(9.47)
infections and infestations	gastroenteritis salmonella													4	9.47(3.53, 25.4)	9.47(3.55, 25.23)	29.93	3.23(1.95)	9.37(4.1)
infections and infestations	abscess neck													4	10.77(4.01, 28.89)	10.77(4.04, 28.7)	34.93	3.41(2.13)	10.63(4.65)
infections and infestations	infectious pleural effusion													4	6.93(2.59, 18.55)	6.93(2.6, 18.46)	20.1	2.78(1.51)	6.87(3.02)
infections and infestations	mastoiditis													4	7.2(2.69, 19.26)	7.19(2.7, 19.16)	21.13	2.84(1.56)	7.14(3.13)
infections and infestations	burkholderia cepacia complex infection													4	24.74(9.14, 66.99)	24.74(9.1, 67.22)	88.19	4.58(3.29)	23.98(10.42)
infections and infestations	antibiotic associated colitis													4	332.61(102.42, 1080.13)	332.55(102.6, 1077.92)	915.39	7.85(6.38)	230.54(86.04)
infections and infestations	viral rash													4	16.91(6.28, 45.56)	16.91(6.22, 45.95)	58.55	4.05(2.77)	16.56(7.23)
infections and infestations	hepatitis viral													3	5.71(1.83, 17.79)	5.71(1.83, 17.8)	11.57	2.5(1.08)	5.68(2.19)
infections and infestations	ludwig angina													3	44.02(13.74, 141.05)	44.01(13.85, 139.88)	119.11	5.38(3.91)	41.62(15.71)
infections and infestations	proteus infection													3	8.94(2.87, 27.92)	8.94(2.87, 27.86)	20.92	3.15(1.72)	8.85(3.41)
infections and infestations	overgrowth fungal													3	64.14(19.73, 208.57)	64.14(19.79, 207.9)	171.73	5.89(4.4)	59.15(22.05)
infections and infestations	septic arthritis staphylococcal													3	18.4(5.85, 57.85)	18.4(5.9, 57.35)	48.18	4.17(2.73)	17.98(6.9)
infections and infestations	viral tonsillitis													3	97.61(29.31, 325.12)	97.6(29.53, 322.62)	253.73	6.43(4.92)	86.45(31.59)
infections and infestations	clostridial sepsis													3	43.17(13.48, 138.25)	43.17(13.58, 137.21)	116.83	5.35(3.89)	40.87(15.43)
infections and infestations	nosocomial infection																			15	14.23(8.54, 23.71)	14.22(8.54, 23.67)	181.25	3.81(3.09)	14(9.13)
infections and infestations	urinary tract infection pseudomonal																			5	15.91(6.57, 38.56)	15.91(6.59, 38.43)	68.54	3.97(2.8)	15.63(7.45)
infections and infestations	vulval abscess																			3	31.15(9.83, 98.63)	31.14(9.8, 98.98)	84.35	4.91(3.46)	30.05(11.45)
infections and infestations	infective exacerbation of chronic obstructive airways disease																			3	6.15(1.98, 19.16)	6.15(1.97, 19.17)	12.85	2.61(1.19)	6.11(2.36)
infections and infestations	genital candidiasis																			3	65.57(20.24, 212.43)	65.56(20.23, 212.51)	176.77	5.93(4.45)	60.83(22.75)
infections and infestations	infective aneurysm																			3	11.48(3.67, 35.88)	11.48(3.68, 35.78)	28.31	3.5(2.08)	11.34(4.37)
infections and infestations	gastroenteritis
infections and infestations	tonsillitis
infections and infestations	subcutaneous abscess
infections and infestations	candida pneumonia
infections and infestations	meningococcal sepsis
infections and infestations	anal fungal infection
infections and infestations	uterine infection
skin and subcutaneous tissue disorders	mucocutaneous disorder													11	134.99(71.03, 256.56)	134.93(70.67, 257.64)	1238.91	6.84(5.96)	114.47(66.89)
skin and subcutaneous tissue disorders	skin necrosis													10	3.71(1.99, 6.91)	3.71(1.98, 6.95)	19.7	1.89(1.03)	3.7(2.2)	8	3.83(1.91, 7.66)	3.82(1.92, 7.59)	16.61	1.93(0.99)	3.81(2.13)
skin and subcutaneous tissue disorders	vitiligo													8	8.47(4.22, 17)	8.47(4.18, 17.15)	52.09	3.07(2.12)	8.38(4.68)
skin and subcutaneous tissue disorders	acute haemorrhagic oedema of infancy													7	238.14(101.72, 557.53)	238.08(102.49, 553.03)	1253.68	7.5(6.37)	180.85(88.76)
skin and subcutaneous tissue disorders	urticarial vasculitis													4	14.67(5.45, 39.48)	14.67(5.51, 39.09)	49.98	3.85(2.57)	14.41(6.3)
skin and subcutaneous tissue disorders	cold urticaria													3	22.91(7.26, 72.27)	22.91(7.21, 72.82)	60.98	4.48(3.03)	22.25(8.51)
skin and subcutaneous tissue disorders	papule																			10	5.15(2.77, 9.6)	5.15(2.75, 9.64)	33.25	2.36(1.5)	5.13(3.05)
skin and subcutaneous tissue disorders	generalised bullous fixed drug eruption																			8	151.05(71.1, 320.88)	150.98(71.69, 317.97)	1008.55	7(5.98)	127.91(68.09)
skin and subcutaneous tissue disorders	cutaneous lupus erythematosus																			5	6.03(2.5, 14.53)	6.03(2.5, 14.57)	20.81	2.58(1.42)	5.99(2.87)
skin and subcutaneous tissue disorders	urticaria contact																			3	249.16(68.57, 905.44)	249.12(68.33, 908.26)	570.29	7.58(5.98)	191.86(65.18)
skin and subcutaneous tissue disorders	epidermolysis																			3	15.57(4.97, 48.8)	15.57(5, 48.53)	40.15	3.94(2.5)	15.3(5.88)
skin and subcutaneous tissue disorders	dermal cyst
skin and subcutaneous tissue disorders	skin swelling
skin and subcutaneous tissue disorders	vasculitic rash
skin and subcutaneous tissue disorders	skin warm
investigations	inflammatory marker increased													14	6.2(3.66, 10.5)	6.2(3.65, 10.52)	60.54	2.62(1.89)	6.16(3.96)	13	8.49(4.92, 14.67)	8.49(4.9, 14.7)	85	3.07(2.31)	8.41(5.32)
investigations	activated partial thromboplastin time prolonged													9	3.93(2.04, 7.56)	3.93(2.06, 7.5)	19.53	1.97(1.07)	3.91(2.26)
investigations	blood pressure systolic abnormal													6	7.28(3.26, 16.26)	7.28(3.26, 16.26)	32.17	2.85(1.78)	7.22(3.68)
investigations	blood immunoglobulin a increased													6	26.41(11.7, 59.63)	26.41(11.59, 60.16)	141.68	4.67(3.58)	25.54(12.92)
investigations	procalcitonin increased													6	9.96(4.45, 22.28)	9.95(4.45, 22.22)	47.7	3.3(2.22)	9.84(5.01)
investigations	chest x-ray abnormal													6	4.31(1.93, 9.62)	4.31(1.93, 9.63)	15.16	2.1(1.03)	4.29(2.19)
investigations	white blood cells urine positive													5	4.49(1.86, 10.81)	4.49(1.86, 10.85)	13.46	2.16(1)	4.47(2.14)
investigations	pulmonary function test abnormal													5	9.9(4.1, 23.92)	9.9(4.1, 23.92)	39.47	3.29(2.13)	9.78(4.67)
investigations	blood pressure immeasurable													4	4.96(1.85, 13.25)	4.96(1.86, 13.22)	12.55	2.3(1.03)	4.93(2.16)
investigations	blood bilirubin abnormal													4	8.5(3.17, 22.79)	8.5(3.19, 22.65)	26.18	3.07(1.8)	8.42(3.69)
investigations	antiphospholipid antibodies positive													4	11.3(4.21, 30.32)	11.29(4.24, 30.08)	36.97	3.48(2.2)	11.14(4.88)
investigations	myocardial necrosis marker increased													4	6.59(2.46, 17.64)	6.59(2.47, 17.56)	18.81	2.71(1.44)	6.54(2.87)
investigations	streptococcus test positive													4	5.43(2.03, 14.53)	5.43(2.04, 14.47)	14.36	2.43(1.16)	5.4(2.37)
investigations	po2 decreased													4	5.89(2.2, 15.76)	5.89(2.21, 15.69)	16.12	2.55(1.28)	5.85(2.57)
investigations	transaminases abnormal													3	9.76(3.12, 30.49)	9.76(3.13, 30.42)	23.28	3.27(1.84)	9.65(3.72)
investigations	culture stool positive													3	17.4(5.54, 54.67)	17.4(5.58, 54.23)	45.32	4.09(2.65)	17.03(6.53)
investigations	c-reactive protein decreased													3	8.05(2.58, 25.1)	8.05(2.58, 25.09)	18.31	2.99(1.57)	7.97(3.08)
investigations	sputum abnormal													3	11.75(3.76, 36.77)	11.75(3.77, 36.62)	29.06	3.53(2.11)	11.59(4.46)
investigations	hepatic enzyme increased																			73	4.39(3.48, 5.52)	4.37(3.45, 5.53)	189.17	2.12(1.79)	4.36(3.59)
investigations	pulse absent																			8	3.71(1.85, 7.42)	3.71(1.87, 7.37)	15.73	1.88(0.94)	3.69(2.07)
investigations	hepatic enzyme abnormal																			7	4.91(2.34, 10.33)	4.91(2.33, 10.34)	21.67	2.29(1.29)	4.89(2.62)
investigations	cardiac output decreased																			4	10.48(3.91, 28.1)	10.48(3.93, 27.92)	33.87	3.37(2.1)	10.36(4.54)
investigations	coma scale abnormal																			4	4.61(1.72, 12.31)	4.61(1.73, 12.28)	11.23	2.2(0.93)	4.59(2.02)
investigations	pancreatic enzymes increased																			4	8.04(3, 21.54)	8.04(3.02, 21.42)	24.43	3(1.72)	7.98(3.5)
investigations	oxygen saturation immeasurable																			4	92.29(32.84, 259.31)	92.27(32.65, 260.74)	325	6.38(5.04)	83.14(35.03)
investigations	blood fibrinogen increased																			3	8.25(2.65, 25.73)	8.25(2.65, 25.71)	18.92	3.03(1.61)	8.18(3.16)
investigations	blood immunoglobulin g increased																			3	6.45(2.07, 20.1)	6.45(2.07, 20.1)	13.72	2.68(1.26)	6.41(2.48)
investigations	anti factor v antibody positive																			3	155.73(45.37, 534.5)	155.7(45.29, 535.25)	388.32	7.04(5.49)	131.28(46.78)
investigations	gastrointestinal stoma output abnormal																			3	73.28(22.51, 238.62)	73.27(22.6, 237.5)	196.52	6.07(4.59)	67.41(25.1)
investigations	lumbar puncture abnormal																			3	124.58(37.02, 419.29)	124.56(36.95, 419.89)	319.75	6.76(5.23)	108.44(39.28)
investigations	body temperature increased
investigations	skin test negative
investigations	apgar score low
investigations	blood immunoglobulin g decreased
investigations	blood immunoglobulin m decreased
gastrointestinal disorders	megacolon													11	12.73(7.01, 23.1)	12.72(7.07, 22.9)	116.82	3.65(2.82)	12.53(7.61)	3	5.55(1.78, 17.27)	5.55(1.78, 17.3)	11.11	2.46(1.04)	5.52(2.13)
gastrointestinal disorders	lip ulceration													5	8.66(3.59, 20.92)	8.66(3.58, 20.92)	33.49	3.1(1.94)	8.57(4.1)	10	23.74(12.66, 44.52)	23.73(12.67, 44.43)	211.64	4.53(3.66)	23.09(13.65)
gastrointestinal disorders	lip erythema													5	13.41(5.54, 32.48)	13.41(5.55, 32.39)	56.41	3.72(2.55)	13.19(6.29)
gastrointestinal disorders	rectal prolapse													4	8.99(3.35, 24.09)	8.99(3.37, 23.95)	28.06	3.15(1.88)	8.89(3.9)
gastrointestinal disorders	plicated tongue													3	19.69(6.26, 61.97)	19.69(6.32, 61.37)	51.86	4.26(2.83)	19.21(7.36)
gastrointestinal disorders	trichoglossia													3	13.86(4.42, 43.42)	13.86(4.45, 43.2)	35.14	3.77(2.34)	13.62(5.24)
gastrointestinal disorders	anal inflammation													3	7.88(2.53, 24.57)	7.88(2.53, 24.56)	17.82	2.96(1.54)	7.8(3.01)
gastrointestinal disorders	vomiting projectile																			7	9.66(4.58, 20.35)	9.66(4.59, 20.34)	53.69	3.26(2.25)	9.56(5.12)
gastrointestinal disorders	glossitis																			6	4.11(1.84, 9.16)	4.11(1.84, 9.18)	14.04	2.03(0.96)	4.09(2.09)
gastrointestinal disorders	steatorrhoea																			4	9.86(3.68, 26.42)	9.86(3.7, 26.27)	31.46	3.29(2.01)	9.75(4.27)
gastrointestinal disorders	gut fermentation syndrome																			3	311.45(82.62, 1174.1)	311.4(82.13, 1180.72)	675.07	7.82(6.19)	226.75(74.7)
gastrointestinal disorders	dumping syndrome																			3	48.86(15.25, 156.55)	48.85(15.37, 155.27)	132.79	5.53(4.06)	46.19(17.43)
gastrointestinal disorders	oral mucosal discolouration																			3	14.4(4.6, 45.1)	14.4(4.62, 44.88)	36.77	3.82(2.4)	14.17(5.45)
gastrointestinal disorders	diarrhoea
gastrointestinal disorders	vomiting
gastrointestinal disorders	haematochezia
gastrointestinal disorders	retching
gastrointestinal disorders	gastrointestinal pain
respiratory, thoracic and mediastinal disorders	sinus pain													11	11.2(6.18, 20.32)	11.2(6.22, 20.16)	100.66	3.47(2.64)	11.05(6.71)
respiratory, thoracic and mediastinal disorders	nasal oedema													10	12.41(6.64, 23.19)	12.41(6.63, 23.24)	103.19	3.61(2.75)	12.22(7.24)
respiratory, thoracic and mediastinal disorders	increased bronchial secretion													7	6.35(3.02, 13.36)	6.35(3.02, 13.37)	31.28	2.66(1.65)	6.3(3.38)
respiratory, thoracic and mediastinal disorders	eosinophilic pleural effusion													7	53.46(24.83, 115.11)	53.45(24.89, 114.79)	336.24	5.64(4.61)	49.95(26.29)
respiratory, thoracic and mediastinal disorders	nasal polyps													7	4.12(1.96, 8.66)	4.12(1.96, 8.68)	16.46	2.04(1.03)	4.1(2.2)
respiratory, thoracic and mediastinal disorders	sputum increased													6	8.47(3.79, 18.95)	8.47(3.79, 18.92)	39.09	3.07(1.99)	8.39(4.28)
respiratory, thoracic and mediastinal disorders	sinus polyp													6	21.38(9.5, 48.15)	21.38(9.57, 47.75)	113.32	4.38(3.29)	20.81(10.55)
respiratory, thoracic and mediastinal disorders	nasal discharge discolouration													6	8.09(3.62, 18.09)	8.09(3.62, 18.07)	36.88	3(1.93)	8.01(4.09)
respiratory, thoracic and mediastinal disorders	tonsillar hypertrophy													5	4.38(1.82, 10.54)	4.38(1.81, 10.58)	12.95	2.12(0.96)	4.36(2.09)
respiratory, thoracic and mediastinal disorders	bronchial disorder													5	8.68(3.6, 20.97)	8.68(3.59, 20.97)	33.59	3.1(1.94)	8.59(4.11)
respiratory, thoracic and mediastinal disorders	throat clearing													5	4.56(1.89, 10.99)	4.56(1.89, 11.02)	13.82	2.18(1.02)	4.54(2.18)
respiratory, thoracic and mediastinal disorders	hypocapnia													4	20.23(7.49, 54.61)	20.22(7.44, 54.94)	71.17	4.3(3.02)	19.72(8.59)
respiratory, thoracic and mediastinal disorders	bronchial obstruction													4	5.37(2.01, 14.37)	5.37(2.02, 14.31)	14.14	2.42(1.15)	5.34(2.35)
respiratory, thoracic and mediastinal disorders	oropharyngeal blistering													4	4.71(1.76, 12.6)	4.71(1.77, 12.55)	11.63	2.23(0.96)	4.69(2.06)
respiratory, thoracic and mediastinal disorders	tonsillar exudate													4	149.67(51.15, 437.93)	149.65(50.92, 439.79)	492.19	6.96(5.58)	124.87(50.86)
respiratory, thoracic and mediastinal disorders	restrictive pulmonary disease													4	7.11(2.66, 19.03)	7.11(2.67, 18.94)	20.8	2.82(1.55)	7.05(3.09)
respiratory, thoracic and mediastinal disorders	pulmonary necrosis													3	16.51(5.26, 51.83)	16.51(5.3, 51.46)	42.76	4.02(2.58)	16.17(6.21)	3	22.05(7.01, 69.4)	22.05(7.07, 68.72)	58.72	4.43(2.99)	21.5(8.24)
respiratory, thoracic and mediastinal disorders	respiratory gas exchange disorder													3	16.04(5.11, 50.33)	16.03(5.14, 49.96)	41.4	3.97(2.54)	15.72(6.04)
respiratory, thoracic and mediastinal disorders	choking
respiratory, thoracic and mediastinal disorders	respiratory arrest
respiratory, thoracic and mediastinal disorders	hyperventilation
respiratory, thoracic and mediastinal disorders	oropharyngeal plaque
hepatobiliary disorders	hypertransaminasaemia													12	3.53(2, 6.23)	3.53(2, 6.23)	21.68	1.82(1.03)	3.52(2.19)	16	7.07(4.32, 11.57)	7.07(4.33, 11.54)	82.65	2.81(2.12)	7.02(4.65)
hepatobiliary disorders	autoimmune hepatitis													20	5.47(3.52, 8.49)	5.47(3.55, 8.42)	72.45	2.44(1.82)	5.43(3.76)	13	5.75(3.33, 9.92)	5.75(3.32, 9.95)	50.61	2.51(1.76)	5.71(3.62)
hepatobiliary disorders	cholangitis													8	4.18(2.09, 8.38)	4.18(2.1, 8.3)	19.25	2.06(1.11)	4.16(2.33)	13	4.27(2.48, 7.37)	4.27(2.47, 7.39)	32.42	2.09(1.33)	4.26(2.7)
hepatobiliary disorders	portal hypertension													7	4.25(2.02, 8.92)	4.24(2.01, 8.93)	17.26	2.08(1.08)	4.23(2.27)
hepatobiliary disorders	suspected drug-induced liver injury													3	59.08(18.24, 191.4)	59.07(18.22, 191.47)	158.74	5.78(4.3)	54.82(20.5)	5	106.49(41.97, 270.21)	106.46(42.38, 267.46)	463	6.56(5.33)	94.48(43.35)
hepatobiliary disorders	chronic hepatitis													3	5.36(1.72, 16.68)	5.36(1.72, 16.71)	10.56	2.41(0.99)	5.33(2.06)
hepatobiliary disorders	hepatic failure																			44	4.1(3.04, 5.51)	4.09(3.05, 5.49)	102.21	2.03(1.6)	4.07(3.18)
hepatobiliary disorders	hepatic steatosis																			27	5.68(3.89, 8.29)	5.67(3.91, 8.23)	103.15	2.5(1.96)	5.64(4.11)
hepatobiliary disorders	deficiency of bile secretion																			14	505.84(260.26, 983.17)	505.47(259.59, 984.26)	4381.56	8.3(7.43)	314.59(180.41)
hepatobiliary disorders	hepatic lesion																			8	4.95(2.47, 9.92)	4.95(2.49, 9.83)	25.04	2.3(1.35)	4.92(2.75)
hepatobiliary disorders	cholangitis acute																			4	8.93(3.33, 23.92)	8.93(3.35, 23.79)	27.87	3.14(1.87)	8.84(3.88)
general disorders and administration site conditions	idiosyncratic drug reaction													30	52.51(36.26, 76.05)	52.45(36.14, 76.12)	1414.85	5.62(5.09)	49.08(36)	29	114.31(77.51, 168.56)	114.13(77.12, 168.91)	2859.18	6.65(6.1)	100.46(72.59)
general disorders and administration site conditions	hyperpyrexia													10	4.6(2.47, 8.57)	4.6(2.46, 8.61)	28.02	2.2(1.34)	4.58(2.72)
general disorders and administration site conditions	disease complication													8	4.99(2.49, 10.01)	4.99(2.51, 9.91)	25.37	2.31(1.37)	4.97(2.78)
general disorders and administration site conditions	sense of oppression													4	6.68(2.5, 17.88)	6.68(2.51, 17.8)	19.15	2.73(1.46)	6.63(2.91)	4	7.53(2.81, 20.16)	7.53(2.83, 20.06)	22.46	2.9(1.63)	7.47(3.28)
general disorders and administration site conditions	hypothermia																			17	4.55(2.82, 7.33)	4.55(2.84, 7.28)	46.81	2.18(1.51)	4.53(3.04)
general disorders and administration site conditions	infusion site bruising																			4	9.52(3.55, 25.51)	9.52(3.57, 25.37)	30.15	3.24(1.96)	9.42(4.13)
general disorders and administration site conditions	multiple-drug resistance																			4	8.18(3.06, 21.91)	8.18(3.07, 21.8)	24.97	3.02(1.75)	8.11(3.56)
general disorders and administration site conditions	unmasking of previously unidentified disease																			4	12.98(4.83, 34.85)	12.98(4.87, 34.58)	43.53	3.68(2.4)	12.79(5.6)
general disorders and administration site conditions	hypertrophy																			3	16.18(5.16, 50.72)	16.18(5.19, 50.43)	41.9	3.99(2.56)	15.89(6.11)
general disorders and administration site conditions	vaccination site haemorrhage																			3	177.97(51.14, 619.36)	177.95(50.76, 623.85)	434.7	7.2(5.63)	146.72(51.68)
general disorders and administration site conditions	infusion site discharge																			3	8.9(2.85, 27.76)	8.9(2.86, 27.74)	20.81	3.14(1.72)	8.81(3.4)
general disorders and administration site conditions	administration site swelling																			3	32.78(10.34, 103.94)	32.78(10.31, 104.19)	88.92	4.98(3.53)	31.57(12.02)
general disorders and administration site conditions	multi-organ disorder
general disorders and administration site conditions	premature baby death
injury, poisoning and procedural complications	maternal exposure during breast feeding													8	3.7(1.84, 7.4)	3.7(1.86, 7.35)	15.65	1.88(0.94)	3.68(2.06)
injury, poisoning and procedural complications	immunisation reaction													5	18.34(7.55, 44.55)	18.34(7.59, 44.3)	80.01	4.16(2.99)	17.92(8.53)
injury, poisoning and procedural complications	airway complication of anaesthesia													4	24.74(9.14, 66.99)	24.74(9.1, 67.22)	88.19	4.58(3.29)	23.98(10.42)
injury, poisoning and procedural complications	procedural hypotension													4	9.94(3.71, 26.67)	9.94(3.73, 26.48)	31.75	3.3(2.02)	9.83(4.3)
injury, poisoning and procedural complications	vaccination complication													4	10.96(4.09, 29.43)	10.96(4.11, 29.2)	35.7	3.44(2.16)	10.82(4.74)
injury, poisoning and procedural complications	mouth injury																			5	9.64(3.99, 23.27)	9.63(3.99, 23.26)	38.24	3.25(2.09)	9.53(4.56)
injury, poisoning and procedural complications	alcohol poisoning																			3	10.3(3.3, 32.15)	10.29(3.3, 32.07)	24.87	3.35(1.92)	10.18(3.93)
injury, poisoning and procedural complications	post procedural discharge																			3	13.25(4.24, 41.47)	13.25(4.25, 41.3)	33.45	3.71(2.28)	13.06(5.03)
injury, poisoning and procedural complications	product use complaint
injury, poisoning and procedural complications	exposure via body fluid
injury, poisoning and procedural complications	foetal exposure during delivery
injury, poisoning and procedural complications	wound secretion
injury, poisoning and procedural complications	accidental exposure to product packaging
injury, poisoning and procedural complications	product selection error
blood and lymphatic system disorders	splenomegaly													18	3.31(2.08, 5.26)	3.31(2.07, 5.3)	28.83	1.72(1.07)	3.3(2.24)
blood and lymphatic system disorders	lymphocytic infiltration													6	9.85(4.4, 22.04)	9.85(4.41, 22)	47.06	3.28(2.21)	9.73(4.96)
blood and lymphatic system disorders	autoimmune neutropenia													4	22.34(8.26, 60.4)	22.34(8.22, 60.7)	79.16	4.44(3.15)	21.72(9.45)
blood and lymphatic system disorders	normochromic normocytic anaemia																			12	6.86(3.88, 12.1)	6.85(3.88, 12.09)	59.51	2.77(1.98)	6.81(4.23)
blood and lymphatic system disorders	spontaneous haematoma																			3	6.02(1.93, 18.74)	6.02(1.93, 18.76)	12.46	2.58(1.16)	5.98(2.31)
blood and lymphatic system disorders	hypochromic anaemia																			3	6.45(2.07, 20.1)	6.45(2.07, 20.1)	13.72	2.68(1.26)	6.41(2.48)
blood and lymphatic system disorders	factor v inhibition																			3	18.73(5.97, 58.83)	18.73(6.01, 58.38)	49.24	4.2(2.76)	18.34(7.04)
blood and lymphatic system disorders	aplastic anaemia
reproductive system and breast disorders	vulvovaginal pruritus													8	3.89(1.94, 7.79)	3.89(1.96, 7.72)	17.07	1.95(1.01)	3.87(2.16)
reproductive system and breast disorders	vulvovaginal erythema													4	10.69(3.98, 28.69)	10.69(4.01, 28.48)	34.64	3.4(2.12)	10.55(4.62)
reproductive system and breast disorders	vulval ulceration													4	22.51(8.32, 60.86)	22.5(8.28, 61.14)	79.79	4.45(3.16)	21.88(9.52)
reproductive system and breast disorders	scrotal pain													3	11.57(3.7, 36.2)	11.57(3.71, 36.06)	28.53	3.51(2.08)	11.41(4.39)
reproductive system and breast disorders	vaginal ulceration													3	12.14(3.88, 37.97)	12.13(3.89, 37.81)	30.16	3.58(2.15)	11.96(4.6)
reproductive system and breast disorders	testicular swelling													3	6.18(1.99, 19.27)	6.18(1.98, 19.26)	12.93	2.62(1.2)	6.14(2.37)
reproductive system and breast disorders	scrotal ulcer													3	18.71(5.95, 58.83)	18.71(6, 58.31)	49.05	4.19(2.76)	18.27(7.01)
reproductive system and breast disorders	ovarian cyst																			10	14.78(7.91, 27.63)	14.78(7.89, 27.67)	126.2	3.86(3)	14.54(8.61)
reproductive system and breast disorders	breast haematoma																			3	23.96(7.6, 75.5)	23.95(7.54, 76.12)	64.14	4.54(3.1)	23.31(8.92)
reproductive system and breast disorders	vulval haemorrhage																			3	118.65(35.39, 397.82)	118.63(35.19, 399.9)	306.18	6.7(5.18)	103.93(37.77)
reproductive system and breast disorders	vulvovaginal burning sensation
nervous system disorders	cerebral ischaemia													8	4.09(2.04, 8.19)	4.09(2.06, 8.12)	18.57	2.03(1.08)	4.07(2.28)
nervous system disorders	muscle tension dysphonia													6	149.68(62.3, 359.66)	149.65(61.95, 361.51)	738.28	6.96(5.8)	124.87(59.97)
nervous system disorders	ischaemic cerebral infarction													5	10.11(4.18, 24.44)	10.11(4.19, 24.42)	40.51	3.32(2.16)	9.99(4.77)
nervous system disorders	motor neurone disease													4	29.06(10.7, 78.92)	29.06(10.69, 78.96)	104.32	4.81(3.51)	28.01(12.14)
nervous system disorders	myasthenia gravis crisis													3	9.8(3.14, 30.62)	9.8(3.14, 30.54)	23.41	3.28(1.85)	9.69(3.74)
nervous system disorders	status epilepticus																			14	5.03(2.97, 8.5)	5.02(2.96, 8.52)	44.86	2.32(1.59)	5(3.22)
nervous system disorders	asterixis																			5	9.33(3.86, 22.54)	9.33(3.86, 22.54)	36.78	3.21(2.05)	9.24(4.42)
nervous system disorders	hypoxic-ischaemic encephalopathy																			5	6.14(2.55, 14.81)	6.14(2.54, 14.83)	21.37	2.61(1.45)	6.1(2.92)
nervous system disorders	cerebral artery thrombosis																			4	16.53(6.14, 44.47)	16.53(6.2, 44.04)	57.21	4.02(2.74)	16.22(7.09)
nervous system disorders	language disorder																			4	5.77(2.16, 15.42)	5.77(2.17, 15.37)	15.65	2.52(1.25)	5.73(2.52)
nervous system disorders	hemianopia																			3	7.35(2.36, 22.91)	7.35(2.36, 22.91)	16.31	2.87(1.44)	7.29(2.82)
nervous system disorders	spinal cord disorder
immune system disorders	haemophagocytic lymphohistiocytosis													14	3.49(2.06, 5.89)	3.48(2.05, 5.91)	24.68	1.8(1.06)	3.47(2.24)
renal and urinary disorders	haemorrhage urinary tract													3	5.23(1.68, 16.29)	5.23(1.68, 16.3)	10.2	2.38(0.96)	5.2(2.01)
renal and urinary disorders	iga nephropathy																			4	10.82(4.04, 29.02)	10.82(4.06, 28.83)	35.19	3.42(2.14)	10.69(4.68)
vascular disorders	vasculitis necrotising													3	7.29(2.34, 22.73)	7.29(2.34, 22.72)	16.12	2.85(1.43)	7.23(2.79)
vascular disorders	reperfusion injury																			5	112.25(44.11, 285.63)	112.22(43.8, 287.51)	485.52	6.63(5.4)	98.98(45.3)
vascular disorders	peripheral circulatory failure																			4	18.46(6.85, 49.72)	18.45(6.79, 50.13)	64.6	4.18(2.89)	18.07(7.89)
vascular disorders	diastolic hypotension																			3	54.17(16.84, 174.17)	54.16(16.71, 175.55)	146.94	5.67(4.2)	50.9(19.16)
vascular disorders	haematoma
eye disorders	periorbital swelling													9	4.42(2.3, 8.51)	4.42(2.31, 8.44)	23.67	2.14(1.24)	4.4(2.54)
eye disorders	conjunctival disorder													4	19.44(7.2, 52.45)	19.43(7.15, 52.8)	68.18	4.25(2.96)	18.97(8.27)
eye disorders	corneal epithelium defect													3	10.3(3.3, 32.18)	10.3(3.3, 32.1)	24.84	3.35(1.92)	10.17(3.92)
eye disorders	amaurosis																			3	8.59(2.75, 26.8)	8.59(2.76, 26.77)	19.91	3.09(1.67)	8.51(3.29)
cardiac disorders	acute coronary syndrome													13	4.04(2.34, 6.98)	4.04(2.33, 6.99)	29.62	2.01(1.25)	4.03(2.55)
cardiac disorders	hypersensitivity myocarditis													3	34.02(10.69, 108.19)	34.01(10.7, 108.1)	91.94	5.03(3.57)	32.58(12.37)
cardiac disorders	cardiac arrest																			125	3.84(3.22, 4.58)	3.82(3.2, 4.56)	259.83	1.93(1.68)	3.81(3.29)
cardiac disorders	pulseless electrical activity																			14	7.83(4.62, 13.25)	7.82(4.61, 13.28)	82.55	2.96(2.22)	7.76(4.99)
cardiac disorders	arteriospasm coronary																			7	5.15(2.45, 10.82)	5.14(2.44, 10.82)	23.23	2.36(1.35)	5.12(2.75)
cardiac disorders	acute cardiac event																			3	37.19(11.7, 118.24)	37.18(11.7, 118.18)	101.1	5.16(3.7)	35.63(13.54)
cardiac disorders	foetal heart rate deceleration abnormality
metabolism and nutrition disorders	food refusal													3	11.94(3.82, 37.36)	11.94(3.83, 37.21)	29.6	3.56(2.13)	11.77(4.53)
metabolism and nutrition disorders	hyperferritinaemia													3	13.77(4.4, 43.15)	13.77(4.42, 42.92)	34.89	3.76(2.33)	13.54(5.21)
metabolism and nutrition disorders	acidosis
metabolism and nutrition disorders	hypoglycaemia neonatal
surgical and medical procedures	liver transplant													9	3.78(1.96, 7.27)	3.77(1.97, 7.2)	18.27	1.91(1.01)	3.76(2.17)	5	7.65(3.17, 18.45)	7.65(3.17, 18.48)	28.62	2.92(1.76)	7.59(3.63)
surgical and medical procedures	resuscitation													6	6.91(3.09, 15.44)	6.91(3.09, 15.43)	30.03	2.78(1.7)	6.85(3.5)
surgical and medical procedures	stoma closure													4	34.41(12.63, 93.75)	34.4(12.66, 93.47)	124.02	5.04(3.74)	32.93(14.24)
surgical and medical procedures	lymphadenectomy													4	9.88(3.68, 26.5)	9.88(3.71, 26.32)	31.5	3.29(2.01)	9.76(4.28)
surgical and medical procedures	positive airway pressure therapy													3	47.77(14.87, 153.48)	47.76(14.73, 154.81)	129.1	5.49(4.02)	44.95(16.93)
surgical and medical procedures	heart valve replacement																			4	5.19(1.94, 13.87)	5.19(1.95, 13.83)	13.45	2.37(1.1)	5.16(2.27)
pregnancy, puerperium and perinatal conditions	foetal hypokinesia
pregnancy, puerperium and perinatal conditions	neonatal disorder
pregnancy, puerperium and perinatal conditions	hydrops foetalis
pregnancy, puerperium and perinatal conditions	jaundice neonatal
ear and labyrinth disorders	sudden hearing loss													5	6.43(2.67, 15.51)	6.43(2.66, 15.53)	22.72	2.67(1.51)	6.38(3.06)
ear and labyrinth disorders	auricular swelling													3	7.69(2.47, 23.98)	7.69(2.47, 23.97)	17.28	2.93(1.51)	7.62(2.94)
ear and labyrinth disorders	ototoxicity																			3	5.88(1.89, 18.29)	5.88(1.89, 18.33)	12.05	2.55(1.13)	5.84(2.26)
neoplasms benign, malignant and unspecified (incl cysts and polyps)	borderline mucinous tumour of ovary																			5	2076.58(402.85, 10704.22)	2076.03(400.14, 10771)	2962.9	9.21(7.69)	593.87(150.58)
neoplasms benign, malignant and unspecified (incl cysts and polyps)	skin squamous cell carcinoma recurrent																			3	75.5(23.15, 246.21)	75.49(23.29, 244.69)	202.14	6.11(4.63)	69.28(25.77)
neoplasms benign, malignant and unspecified (incl cysts and polyps)	metastases to salivary gland																			3	146.57(42.95, 500.18)	146.54(42.63, 503.76)	368.6	6.96(5.42)	124.71(44.65)
neoplasms benign, malignant and unspecified (incl cysts and polyps)	metastatic malignant melanoma
musculoskeletal and connective tissue disorders	bone erosion													8	4.49(2.24, 9)	4.49(2.26, 8.92)	21.58	2.16(1.21)	4.47(2.5)
musculoskeletal and connective tissue disorders	arthritis reactive													4	12.27(4.57, 32.95)	12.27(4.61, 32.69)	40.72	3.6(2.32)	12.08(5.29)
musculoskeletal and connective tissue disorders	jaw disorder
congenital, familial and genetic disorders	spinal muscular atrophy													7	40.93(19.12, 87.6)	40.92(19.05, 87.88)	258.48	5.28(4.25)	38.85(20.55)
congenital, familial and genetic disorders	micrognathia
congenital, familial and genetic disorders	otospondylomegaepiphyseal dysplasia
psychiatric disorders	disturbance in sexual arousal													4	6.22(2.33, 16.65)	6.22(2.33, 16.57)	17.39	2.63(1.36)	6.18(2.71)
psychiatric disorders	hypervigilance													4	7.46(2.79, 19.99)	7.46(2.8, 19.88)	22.17	2.89(1.62)	7.4(3.25)
