# Supplementary material for: Will the introduction of β-lactamase inhibitors alter the adverse event profile of parent penicillins antibiotics? a pharmacovigilance study based on amoxicillin-clavulanate and ampicillin-sulbactam
Source: Front Pharmacol. 2026 Mar 13;17:1772354. doi: 10.3389/fphar.2026.1772354 (PMC13021895; doi:10.3389/fphar.2026.1772354)
Supplement: Supplementary file 5 [file DataSheet1.xlsx]

## Sheet: Sheet 1
soc	pt	amoxicillin	ROR(95% CI)	PRR(95% CI)	chisq	IC(IC025)	EBGM(EBGM05)	ACP	ROR(95% CI)	PRR(95% CI)	chisq	IC(IC025)	EBGM(EBGM05)
skin and subcutaneous tissue disorders	rash	1860	3.89(3.71, 4.07)	3.81(3.66, 3.96)	3860.43	1.92(1.86)	3.79(3.65)
skin and subcutaneous tissue disorders	pruritus	1825	4.56(4.35, 4.78)	4.47(4.3, 4.65)	4909.54	2.15(2.09)	4.45(4.28)	1222	3.88(3.66, 4.11)	3.81(3.59, 4.04)	2541.11	1.93(1.84)	3.8(3.63)
skin and subcutaneous tissue disorders	urticaria	1560	8.57(8.15, 9.01)	8.39(7.91, 8.9)	10080.47	3.06(2.98)	8.32(7.97)	828	5.74(5.36, 6.15)	5.66(5.34, 6)	3170.26	2.49(2.4)	5.64(5.32)
skin and subcutaneous tissue disorders	erythema	1083	4.64(4.37, 4.93)	4.58(4.32, 4.86)	3026.71	2.19(2.1)	4.56(4.34)	677	3.69(3.42, 3.98)	3.65(3.37, 3.95)	1303.66	1.86(1.76)	3.64(3.42)
skin and subcutaneous tissue disorders	angioedema	679	13.71(12.7, 14.8)	13.58(12.56, 14.69)	7785.61	3.74(3.63)	13.37(12.54)	290	7.37(6.57, 8.28)	7.34(6.53, 8.26)	1577.26	2.87(2.7)	7.29(6.62)
skin and subcutaneous tissue disorders	rash maculo-papular	572	23.5(21.61, 25.54)	23.31(21.55, 25.21)	11862.77	4.5(4.38)	22.66(21.13)	408	21.21(19.22, 23.41)	21.06(19.09, 23.23)	7637	4.37(4.23)	20.64(19.01)
skin and subcutaneous tissue disorders	drug reaction with eosinophilia and systemic symptoms	431	15.58(14.16, 17.14)	15.49(14.04, 17.08)	5729.89	3.93(3.79)	15.21(14.04)	321	14.74(13.2, 16.47)	14.66(13.03, 16.49)	4028.99	3.85(3.7)	14.46(13.19)
skin and subcutaneous tissue disorders	rash pruritic	337	5.61(5.04, 6.25)	5.59(5.07, 6.17)	1262.71	2.47(2.32)	5.56(5.08)	252	5.35(4.73, 6.06)	5.33(4.74, 6)	883.01	2.41(2.23)	5.31(4.79)
skin and subcutaneous tissue disorders	rash erythematous	329	6.66(5.97, 7.42)	6.63(5.89, 7.46)	1560.27	2.72(2.56)	6.58(6.01)	212	5.46(4.77, 6.25)	5.44(4.74, 6.24)	764.68	2.44(2.24)	5.42(4.84)
skin and subcutaneous tissue disorders	toxic skin eruption	270	23.79(21.07, 26.86)	23.7(21.07, 26.66)	5698.03	4.53(4.35)	23.03(20.81)	142	15.74(13.33, 18.58)	15.7(13.42, 18.37)	1924.07	3.95(3.71)	15.47(13.46)
skin and subcutaneous tissue disorders	acute generalised exanthematous pustulosis	248	29.03(25.57, 32.97)	28.93(25.72, 32.54)	6449.91	4.8(4.62)	27.94(25.12)	132	19.38(16.31, 23.03)	19.34(16.21, 23.07)	2252.21	4.25(4)	18.99(16.44)
skin and subcutaneous tissue disorders	toxic epidermal necrolysis	214	12.64(11.04, 14.47)	12.6(10.98, 14.45)	2250.04	3.63(3.44)	12.42(11.09)	125	9.36(7.85, 11.17)	9.34(7.83, 11.14)	922.62	3.21(2.96)	9.26(7.99)
skin and subcutaneous tissue disorders	stevens-johnson syndrome	194	7.46(6.48, 8.6)	7.45(6.49, 8.55)	1072.79	2.88(2.68)	7.39(6.56)	109	5.33(4.42, 6.44)	5.32(4.37, 6.47)	380.75	2.41(2.14)	5.3(4.53)
skin and subcutaneous tissue disorders	rash macular	183	4.7(4.06, 5.44)	4.69(4.09, 5.38)	528.42	2.22(2.01)	4.67(4.13)	135	4.42(3.73, 5.24)	4.41(3.7, 5.26)	355	2.14(1.89)	4.4(3.82)
skin and subcutaneous tissue disorders	drug eruption	171	8.65(7.44, 10.06)	8.63(7.38, 10.1)	1142.07	3.1(2.88)	8.55(7.54)	106	6.82(5.63, 8.26)	6.81(5.6, 8.28)	521.97	2.76(2.48)	6.77(5.77)
skin and subcutaneous tissue disorders	purpura	151	14.68(12.49, 17.25)	14.65(12.52, 17.14)	1885.3	3.85(3.62)	14.4(12.58)	106	13.09(10.8, 15.86)	13.06(10.74, 15.89)	1165.9	3.69(3.41)	12.91(10.99)
skin and subcutaneous tissue disorders	dermatitis allergic	134	9.93(8.37, 11.77)	9.91(8.31, 11.82)	1060.04	3.29(3.05)	9.8(8.49)	80	7.53(6.04, 9.38)	7.52(6.06, 9.33)	448.86	2.9(2.59)	7.47(6.21)
skin and subcutaneous tissue disorders	rash papular	123	4.66(3.9, 5.57)	4.66(3.91, 5.56)	351.05	2.21(1.96)	4.63(3.99)	79	3.82(3.06, 4.76)	3.81(3.07, 4.73)	163.28	1.93(1.61)	3.8(3.16)
skin and subcutaneous tissue disorders	erythema multiforme	123	11.45(9.58, 13.69)	11.43(9.58, 13.64)	1154.48	3.5(3.24)	11.28(9.72)	85	10.06(8.13, 12.46)	10.05(8.1, 12.47)	685.87	3.32(3.01)	9.96(8.33)
skin and subcutaneous tissue disorders	skin lesion	111	3.57(2.97, 4.31)	3.57(2.93, 4.34)	204.47	1.83(1.56)	3.56(3.04)	112	4.61(3.83, 5.55)	4.6(3.86, 5.49)	314.4	2.2(1.93)	4.58(3.92)
skin and subcutaneous tissue disorders	dermatitis bullous	108	13.27(10.97, 16.05)	13.25(10.89, 16.12)	1202.57	3.71(3.43)	13.04(11.12)	64	9.97(7.79, 12.76)	9.96(7.72, 12.85)	510.82	3.3(2.95)	9.87(8.03)
skin and subcutaneous tissue disorders	rash morbilliform	94	31.09(25.29, 38.21)	31.04(25.02, 38.51)	2628.88	4.9(4.61)	29.9(25.16)	35	14.42(10.33, 20.13)	14.41(10.33, 20.11)	430.51	3.83(3.35)	14.22(10.75)
skin and subcutaneous tissue disorders	dermatitis exfoliative	86	14.07(11.37, 17.42)	14.06(11.33, 17.44)	1024.57	3.79(3.48)	13.82(11.56)	61	12.68(9.85, 16.33)	12.67(9.82, 16.35)	647.56	3.65(3.29)	12.52(10.14)
skin and subcutaneous tissue disorders	skin reaction	83	5.25(4.23, 6.52)	5.25(4.23, 6.51)	283.46	2.38(2.07)	5.22(4.36)	60	4.84(3.76, 6.24)	4.84(3.75, 6.24)	181.76	2.27(1.91)	4.82(3.9)
skin and subcutaneous tissue disorders	petechiae	54	4.51(3.45, 5.89)	4.5(3.42, 5.92)	146.33	2.16(1.78)	4.48(3.58)	35	3.72(2.67, 5.19)	3.72(2.67, 5.19)	69.39	1.89(1.42)	3.71(2.81)
skin and subcutaneous tissue disorders	dermatitis exfoliative generalised	54	15.36(11.73, 20.11)	15.35(11.67, 20.2)	710.42	3.91(3.53)	15.07(12.03)	26	9.35(6.35, 13.76)	9.35(6.32, 13.84)	191.99	3.21(2.67)	9.27(6.71)
skin and subcutaneous tissue disorders	prurigo	46	42.65(31.69, 57.39)	42.62(31.76, 57.19)	1772.93	5.34(4.92)	40.47(31.57)	29	33.67(23.25, 48.75)	33.65(23.19, 48.83)	888.72	5.03(4.5)	32.58(23.91)
skin and subcutaneous tissue disorders	vascular purpura	42	26.88(19.76, 36.57)	26.87(19.64, 36.77)	1011.24	4.7(4.26)	26.01(20.1)	17	13.62(8.44, 21.98)	13.61(8.5, 21.78)	196.02	3.75(3.08)	13.44(9.01)
skin and subcutaneous tissue disorders	fixed eruption	36	19.88(14.28, 27.68)	19.87(14.24, 27.73)	629.21	4.28(3.81)	19.4(14.71)	17	11.83(7.33, 19.09)	11.83(7.39, 18.94)	166.57	3.55(2.88)	11.7(7.84)
skin and subcutaneous tissue disorders	henoch-schonlein purpura	35	15.03(10.75, 21)	15.02(10.76, 20.96)	449.43	3.88(3.41)	14.76(11.15)	14	7.59(4.49, 12.84)	7.59(4.47, 12.88)	79.48	2.91(2.18)	7.54(4.85)
skin and subcutaneous tissue disorders	pustular psoriasis	25	6.35(4.28, 9.41)	6.35(4.29, 9.4)	111.69	2.66(2.1)	6.3(4.53)
skin and subcutaneous tissue disorders	symmetrical drug-related intertriginous and flexural exanthema	25	30.67(20.56, 45.73)	30.65(20.71, 45.36)	690.1	4.88(4.32)	29.53(21.14)	22	34.32(22.43, 52.49)	34.3(22.29, 52.79)	687.64	5.05(4.45)	33.19(23.26)
skin and subcutaneous tissue disorders	linear iga disease	24	13.11(8.76, 19.63)	13.11(8.69, 19.79)	264.02	3.69(3.12)	12.91(9.21)	34	23.91(17.01, 33.6)	23.89(17.12, 33.34)	728.35	4.55(4.06)	23.36(17.57)
skin and subcutaneous tissue disorders	rash scarlatiniform	22	96.03(61.67, 149.53)	96(61.16, 150.68)	1841.82	6.42(5.8)	85.6(59.09)	8	41.37(20.39, 83.91)	41.36(20.42, 83.76)	302.55	5.31(4.35)	39.76(22)
hepatobiliary disorders	jaundice	313	9.89(8.85, 11.06)	9.85(8.76, 11.08)	2459.1	3.28(3.12)	9.74(8.87)	503	20.56(18.82, 22.47)	20.38(18.84, 22.04)	9088.25	4.32(4.19)	19.99(18.56)
hepatobiliary disorders	cholestasis	227	10.55(9.25, 12.03)	10.52(9.17, 12.07)	1929.7	3.38(3.19)	10.39(9.31)	278	16.59(14.73, 18.68)	16.51(14.68, 18.57)	3984.7	4.02(3.85)	16.25(14.71)
hepatobiliary disorders	hepatitis	161	5.5(4.71, 6.42)	5.49(4.69, 6.42)	586.6	2.45(2.22)	5.45(4.79)	184	8.04(6.95, 9.3)	8.02(6.99, 9.2)	1121.5	2.99(2.78)	7.96(7.05)
hepatobiliary disorders	drug-induced liver injury	158	4.98(4.26, 5.83)	4.97(4.25, 5.81)	498.63	2.31(2.08)	4.95(4.34)	843	35.41(33.04, 37.94)	34.86(32.87, 36.97)	26803.71	5.08(4.98)	33.72(31.82)
hepatobiliary disorders	hepatitis cholestatic	143	21.82(18.47, 25.76)	21.77(18.61, 25.47)	2757.47	4.41(4.17)	21.21(18.45)	219	43.41(37.91, 49.72)	43.24(37.7, 49.6)	8662	5.37(5.18)	41.48(37.04)
hepatobiliary disorders	hepatocellular injury	139	8.22(6.96, 9.72)	8.21(6.88, 9.79)	871.19	3.02(2.78)	8.14(7.07)	113	8.53(7.08, 10.26)	8.51(7.13, 10.15)	742.77	3.08(2.81)	8.45(7.23)
hepatobiliary disorders	liver injury	96	3.88(3.18, 4.74)	3.88(3.19, 4.72)	204.04	1.95(1.66)	3.86(3.27)	161	8.36(7.16, 9.76)	8.34(7.13, 9.76)	1031.07	3.05(2.83)	8.27(7.27)
hepatobiliary disorders	hepatic cytolysis	90	8.63(7.01, 10.62)	8.62(6.95, 10.69)	599.54	3.09(2.8)	8.53(7.17)	37	4.5(3.26, 6.22)	4.5(3.29, 6.16)	100.18	2.16(1.7)	4.48(3.42)
hepatobiliary disorders	jaundice cholestatic	68	16.77(13.19, 21.33)	16.75(13.24, 21.19)	986.3	4.04(3.69)	16.42(13.43)	117	37.49(31.16, 45.1)	37.41(31.36, 44.63)	3996.27	5.17(4.91)	36.09(30.92)
hepatobiliary disorders	acute hepatic failure	66	4.4(3.45, 5.61)	4.4(3.48, 5.57)	172.28	2.13(1.78)	4.38(3.58)	79	6.74(5.4, 8.41)	6.73(5.42, 8.35)	383.01	2.74(2.43)	6.69(5.56)
hepatobiliary disorders	mixed liver injury	62	22.59(17.54, 29.08)	22.57(17.49, 29.12)	1242.01	4.46(4.1)	21.96(17.78)	79	37.08(29.62, 46.42)	37.03(29.85, 45.94)	2670.31	5.16(4.84)	35.74(29.61)
hepatobiliary disorders	hepatomegaly	53	4.49(3.42, 5.88)	4.48(3.4, 5.89)	142.63	2.16(1.77)	4.46(3.56)	50	5.41(4.09, 7.14)	5.4(4.1, 7.11)	178.39	2.43(2.03)	5.38(4.26)
hepatobiliary disorders	hepatitis acute	45	6.01(4.48, 8.06)	6.01(4.48, 8.06)	186.49	2.58(2.16)	5.97(4.67)	68	11.66(9.18, 14.81)	11.65(9.21, 14.74)	654.26	3.53(3.18)	11.52(9.43)
hepatobiliary disorders	hepatic necrosis	37	8.17(5.91, 11.3)	8.17(5.85, 11.4)	230.37	3.02(2.56)	8.09(6.17)	18	5.05(3.18, 8.03)	5.05(3.15, 8.08)	58.17	2.33(1.68)	5.03(3.41)
hepatobiliary disorders	cholestatic liver injury	30	14.03(9.78, 20.13)	14.02(9.85, 19.95)	356.44	3.79(3.27)	13.79(10.2)	82	50.62(40.54, 63.2)	50.54(40.74, 62.7)	3790.07	5.59(5.27)	48.15(39.99)
hepatobiliary disorders	ocular icterus	25	4.96(3.35, 7.35)	4.96(3.35, 7.34)	78.48	2.3(1.75)	4.93(3.55)	28	7.1(4.9, 10.3)	7.1(4.89, 10.3)	145.68	2.82(2.29)	7.06(5.17)
gastrointestinal disorders	lip swelling	308	8.13(7.26, 9.1)	8.1(7.2, 9.11)	1897.25	3(2.84)	8.02(7.3)	189	6.34(5.49, 7.32)	6.32(5.51, 7.25)	841.92	2.65(2.45)	6.29(5.58)
gastrointestinal disorders	swollen tongue	229	6.32(5.55, 7.2)	6.3(5.49, 7.23)	1013.93	2.65(2.46)	6.26(5.61)	111	3.89(3.23, 4.69)	3.89(3.2, 4.73)	237.17	1.95(1.69)	3.88(3.32)
gastrointestinal disorders	lip oedema	210	44.67(38.86, 51.34)	44.54(38.83, 51.09)	8455.77	5.4(5.2)	42.19(37.55)	130	34.55(29.01, 41.17)	34.47(28.9, 41.12)	4084.45	5.06(4.81)	33.36(28.81)
gastrointestinal disorders	tongue oedema	128	29.22(24.49, 34.86)	29.16(24.44, 34.79)	3356.41	4.82(4.56)	28.15(24.28)	79	22.7(18.16, 28.38)	22.67(18.27, 28.12)	1600.33	4.47(4.15)	22.19(18.41)
gastrointestinal disorders	paraesthesia oral	84	5.1(4.12, 6.33)	5.1(4.11, 6.33)	275.01	2.34(2.03)	5.07(4.24)	47	3.64(2.73, 4.84)	3.63(2.71, 4.87)	89.42	1.86(1.45)	3.62(2.85)
gastrointestinal disorders	enterocolitis	63	10.36(8.08, 13.28)	10.35(8.02, 13.35)	525.27	3.35(3)	10.23(8.31)	27	5.63(3.85, 8.21)	5.62(3.87, 8.16)	102.1	2.49(1.95)	5.6(4.08)
gastrointestinal disorders	diarrhoea haemorrhagic	60	5.54(4.3, 7.15)	5.54(4.29, 7.15)	221.63	2.46(2.1)	5.51(4.45)	67	7.92(6.22, 10.07)	7.91(6.25, 10.01)	401.21	2.97(2.63)	7.85(6.42)
gastrointestinal disorders	palatal oedema	46	32.1(23.9, 43.11)	32.08(23.91, 43.04)	1330.49	4.95(4.53)	30.85(24.11)	43	38.24(28.2, 51.86)	38.21(27.92, 52.28)	1500.66	5.2(4.77)	36.84(28.55)
gastrointestinal disorders	odynophagia	40	6.04(4.42, 8.24)	6.03(4.41, 8.25)	166.66	2.58(2.14)	5.99(4.62)	29	5.58(3.87, 8.04)	5.58(3.85, 8.1)	108.3	2.47(1.95)	5.55(4.09)
gastrointestinal disorders	cheilitis	37	5.85(4.23, 8.08)	5.84(4.27, 7.99)	147.48	2.54(2.08)	5.81(4.43)	22	4.43(2.91, 6.73)	4.43(2.94, 6.69)	58.09	2.14(1.55)	4.41(3.11)
gastrointestinal disorders	enterocolitis haemorrhagic	36	20.43(14.67, 28.45)	20.42(14.63, 28.49)	647.97	4.32(3.85)	19.93(15.11)	23	16.52(10.94, 24.94)	16.51(10.94, 24.92)	329.71	4.02(3.44)	16.26(11.52)
gastrointestinal disorders	tongue discolouration	32	6.04(4.27, 8.55)	6.04(4.24, 8.6)	133.47	2.58(2.09)	6(4.48)	14	3.36(1.99, 5.68)	3.36(1.98, 5.7)	23.13	1.74(1.01)	3.35(2.16)
gastrointestinal disorders	mouth swelling	28	4.3(2.96, 6.23)	4.29(2.96, 6.23)	70.4	2.1(1.57)	4.28(3.13)
gastrointestinal disorders	faeces pale	27	10.63(7.27, 15.54)	10.62(7.32, 15.41)	232.24	3.39(2.85)	10.5(7.64)	73	37.62(29.77, 47.53)	37.57(29.7, 47.53)	2504.2	5.18(4.84)	36.24(29.8)
gastrointestinal disorders	tooth discolouration	26	7.43(5.05, 10.93)	7.43(5.02, 11)	143.27	2.88(2.33)	7.37(5.33)	43	15.8(11.69, 21.36)	15.79(11.77, 21.19)	586.54	3.96(3.53)	15.56(12.09)
investigations	alanine aminotransferase increased	237	3.28(2.89, 3.73)	3.27(2.91, 3.68)	373.02	1.71(1.52)	3.26(2.93)	219	3.87(3.39, 4.43)	3.86(3.37, 4.43)	463.39	1.95(1.75)	3.85(3.45)
investigations	international normalised ratio increased	186	5.26(4.55, 6.08)	5.25(4.58, 6.02)	635.63	2.38(2.18)	5.22(4.63)	128	4.61(3.88, 5.49)	4.6(3.86, 5.49)	359.67	2.2(1.95)	4.59(3.97)
investigations	gamma-glutamyltransferase increased	172	6.48(5.58, 7.53)	6.47(5.53, 7.57)	789.06	2.68(2.47)	6.42(5.67)	140	6.73(5.7, 7.95)	6.72(5.74, 7.86)	676.89	2.74(2.5)	6.68(5.81)
investigations	blood alkaline phosphatase increased	170	5.7(4.9, 6.63)	5.69(4.86, 6.66)	652.96	2.5(2.28)	5.66(4.99)	159	6.81(5.83, 7.97)	6.8(5.81, 7.95)	781.21	2.76(2.53)	6.76(5.93)
investigations	blood bilirubin increased	126	3.94(3.3, 4.69)	3.93(3.29, 4.69)	274.14	1.97(1.72)	3.92(3.38)	132	5.27(4.44, 6.26)	5.26(4.41, 6.27)	453.59	2.39(2.14)	5.24(4.54)
investigations	liver function test abnormal	116	3.29(2.74, 3.94)	3.28(2.75, 3.91)	183.45	1.71(1.45)	3.27(2.81)	211	7.68(6.71, 8.8)	7.65(6.67, 8.77)	1212.03	2.93(2.73)	7.6(6.79)
investigations	transaminases increased	114	4.43(3.69, 5.33)	4.43(3.71, 5.28)	300.8	2.14(1.88)	4.41(3.78)	64	3.17(2.48, 4.05)	3.17(2.46, 4.09)	94.63	1.66(1.31)	3.16(2.57)
investigations	skin test positive	67	66.39(51.73, 85.21)	66.33(51.41, 85.58)	3973.56	5.94(5.58)	61.21(49.68)	15	17.8(10.68, 29.67)	17.8(10.69, 29.63)	233.65	4.13(3.42)	17.5(11.42)
investigations	allergy test positive	50	133.84(99.15, 180.68)	133.75(99.68, 179.46)	5624.59	6.84(6.41)	114.34(88.95)
investigations	white blood cell count abnormal	33	4.55(3.23, 6.41)	4.55(3.26, 6.35)	90.81	2.18(1.69)	4.53(3.4)
investigations	tryptase increased	22	31.54(20.59, 48.3)	31.53(20.49, 48.53)	625.12	4.92(4.32)	30.35(21.24)	15	27.12(16.24, 45.3)	27.12(16.29, 45.14)	367.31	4.72(4.01)	26.42(17.2)
investigations	clostridium test positive	22	9.15(6.01, 13.93)	9.15(6.06, 13.81)	157.76	3.18(2.58)	9.05(6.37)	49	26.42(19.9, 35.1)	26.4(20.06, 34.74)	1166.69	4.69(4.28)	25.75(20.3)
investigations	allergy test negative	22	171.89(108.34, 272.73)	171.84(107.36, 275.05)	3062.74	7.14(6.5)	141.03(95.84)
respiratory, thoracic and mediastinal disorders	bronchospasm	180	10.81(9.33, 12.52)	10.78(9.4, 12.37)	1575.76	3.41(3.2)	10.65(9.41)	121	9.23(7.72, 11.05)	9.22(7.73, 11)	878.39	3.19(2.93)	9.14(7.87)
respiratory, thoracic and mediastinal disorders	throat tightness	134	4.32(3.65, 5.12)	4.32(3.62, 5.15)	339.63	2.1(1.86)	4.3(3.73)	80	3.29(2.64, 4.1)	3.28(2.64, 4.07)	126.74	1.71(1.4)	3.28(2.73)
respiratory, thoracic and mediastinal disorders	laryngeal oedema	110	15.63(12.94, 18.87)	15.6(12.82, 18.98)	1473.95	3.94(3.67)	15.32(13.08)	61	10.97(8.52, 14.12)	10.96(8.49, 14.14)	545.92	3.44(3.08)	10.85(8.78)
respiratory, thoracic and mediastinal disorders	pharyngeal oedema	91	4.67(3.8, 5.74)	4.66(3.76, 5.78)	260.42	2.21(1.92)	4.64(3.91)	70	4.58(3.62, 5.79)	4.58(3.62, 5.79)	194.83	2.19(1.85)	4.56(3.75)
respiratory, thoracic and mediastinal disorders	obstructive airways disorder	50	3.87(2.93, 5.11)	3.87(2.94, 5.09)	105.82	1.95(1.55)	3.85(3.05)
respiratory, thoracic and mediastinal disorders	pharyngeal swelling	44	4.45(3.31, 5.99)	4.45(3.32, 5.97)	117.13	2.15(1.73)	4.43(3.46)	32	4.13(2.92, 5.85)	4.13(2.9, 5.88)	75.62	2.04(1.55)	4.12(3.08)
respiratory, thoracic and mediastinal disorders	oropharyngeal discomfort	33	3.49(2.48, 4.91)	3.49(2.5, 4.87)	58.3	1.8(1.31)	3.48(2.61)	34	4.59(3.28, 6.43)	4.59(3.29, 6.41)	95.07	2.19(1.71)	4.57(3.45)
respiratory, thoracic and mediastinal disorders	rales	28	4.06(2.8, 5.89)	4.06(2.8, 5.89)	64.2	2.02(1.49)	4.04(2.96)
respiratory, thoracic and mediastinal disorders	painful respiration	26	9.03(6.13, 13.29)	9.03(6.1, 13.36)	183.44	3.16(2.61)	8.93(6.46)	12	5.29(3, 9.33)	5.29(3, 9.34)	41.52	2.4(1.61)	5.27(3.28)
respiratory, thoracic and mediastinal disorders	choking sensation	22	3.51(2.31, 5.33)	3.5(2.32, 5.28)	39.21	1.8(1.21)	3.49(2.46)
infections and infestations	clostridium difficile colitis	139	11.46(9.69, 13.55)	11.44(9.59, 13.65)	1304.84	3.5(3.26)	11.28(9.81)	140	14.75(12.48, 17.43)	14.72(12.34, 17.56)	1764.08	3.86(3.62)	14.52(12.62)
infections and infestations	meningitis aseptic	133	27.21(22.89, 32.35)	27.16(22.77, 32.4)	3238.67	4.72(4.47)	26.28(22.74)	53	13.56(10.34, 17.78)	13.54(10.29, 17.82)	607.51	3.74(3.35)	13.38(10.66)
infections and infestations	rash pustular	109	12.52(10.36, 15.13)	12.5(10.28, 15.21)	1135.2	3.62(3.35)	12.32(10.51)	86	12.58(10.16, 15.56)	12.56(10.12, 15.58)	903.52	3.63(3.33)	12.41(10.39)
infections and infestations	clostridium difficile infection	95	3.93(3.21, 4.81)	3.93(3.23, 4.78)	206.3	1.97(1.68)	3.91(3.3)	171	9.09(7.82, 10.57)	9.07(7.75, 10.61)	1216.71	3.17(2.95)	8.99(7.93)
infections and infestations	pseudomembranous colitis	51	19.51(14.78, 25.76)	19.5(14.82, 25.66)	873.26	4.25(3.85)	19.05(15.1)	38	18.46(13.39, 25.44)	18.44(13.48, 25.23)	615.54	4.18(3.72)	18.13(13.86)
infections and infestations	oral candidiasis	50	3.44(2.61, 4.54)	3.44(2.61, 4.53)	86.09	1.78(1.38)	3.43(2.72)	43	3.78(2.8, 5.1)	3.78(2.82, 5.07)	87.41	1.91(1.49)	3.76(2.93)
infections and infestations	clostridium colitis	35	24.18(17.27, 33.86)	24.17(17.32, 33.73)	754.12	4.55(4.07)	23.48(17.72)	24	20.98(14, 31.43)	20.97(13.89, 31.65)	447.06	4.36(3.79)	20.56(14.66)
infections and infestations	clostridial infection	33	7.85(5.57, 11.07)	7.85(5.63, 10.95)	195.34	2.96(2.47)	7.78(5.84)	32	9.73(6.87, 13.78)	9.72(6.83, 13.83)	248.04	3.27(2.77)	9.64(7.2)
infections and infestations	infectious mononucleosis	30	11.47(8, 16.45)	11.46(8.05, 16.31)	282.4	3.5(2.99)	11.31(8.37)	12	5.81(3.29, 10.24)	5.81(3.29, 10.26)	47.48	2.53(1.74)	5.78(3.59)
infections and infestations	klebsiella infection	23	4.09(2.72, 6.17)	4.09(2.71, 6.17)	53.45	2.03(1.45)	4.08(2.89)	32	7.29(5.15, 10.32)	7.29(5.12, 10.37)	172.33	2.86(2.36)	7.24(5.41)
immune system disorders	drug hypersensitivity	1486	6.63(6.3, 6.99)	6.51(6.14, 6.9)	6898.71	2.69(2.62)	6.47(6.19)	1024	5.81(5.46, 6.18)	5.72(5.39, 6.07)	3976.9	2.51(2.42)	5.69(5.4)
immune system disorders	hypersensitivity	978	4.63(4.35, 4.94)	4.58(4.32, 4.86)	2730.71	2.19(2.1)	4.56(4.33)	554	3.33(3.06, 3.62)	3.31(3.06, 3.58)	891.49	1.72(1.6)	3.3(3.08)
immune system disorders	anaphylactic shock	734	26.61(24.71, 28.65)	26.34(24.35, 28.49)	17314.26	4.67(4.57)	25.51(23.98)	380	17.26(15.59, 19.1)	17.14(15.54, 18.9)	5680.2	4.08(3.93)	16.87(15.49)
immune system disorders	anaphylactic reaction	689	11.53(10.69, 12.44)	11.43(10.57, 12.36)	6466.69	3.5(3.39)	11.28(10.59)	529	11.27(10.34, 12.29)	11.17(10.33, 12.08)	4848.6	3.47(3.34)	11.06(10.29)
immune system disorders	type i hypersensitivity	196	57.11(49.4, 66.04)	56.95(49.65, 65.32)	10042.61	5.73(5.52)	53.15(47.07)	90	32.2(26.1, 39.72)	32.14(25.91, 39.87)	2631.06	4.96(4.66)	31.17(26.15)
immune system disorders	type iv hypersensitivity reaction	133	45.31(38.04, 53.98)	45.23(37.92, 53.96)	5437.36	5.42(5.17)	42.8(36.98)	123	53.32(44.47, 63.94)	53.2(44.6, 63.46)	5981.51	5.66(5.4)	50.56(43.43)
immune system disorders	serum sickness	56	17.3(13.27, 22.54)	17.28(13.13, 22.74)	840.47	4.08(3.7)	16.93(13.56)	10	3.87(2.08, 7.21)	3.87(2.07, 7.25)	21.22	1.95(1.09)	3.86(2.3)
immune system disorders	anaphylactoid reaction	40	8.38(6.14, 11.45)	8.38(6.12, 11.47)	257.26	3.05(2.61)	8.3(6.4)	19	5.06(3.22, 7.94)	5.06(3.22, 7.94)	61.54	2.33(1.7)	5.04(3.45)
immune system disorders	serum sickness-like reaction	35	56.05(39.77, 78.99)	56.02(40.15, 78.17)	1764.76	5.71(5.22)	52.34(39.28)	16	31.5(19.15, 51.82)	31.49(19.29, 51.4)	457.91	4.93(4.24)	30.56(20.15)
renal and urinary disorders	acute kidney injury	545	3.2(2.94, 3.48)	3.18(2.94, 3.44)	812.97	1.66(1.54)	3.17(2.95)
renal and urinary disorders	chromaturia	146	5.57(4.73, 6.55)	5.56(4.75, 6.5)	541.92	2.47(2.23)	5.52(4.82)	248	12.17(10.74, 13.8)	12.12(10.78, 13.63)	2500.57	3.58(3.4)	11.99(10.79)
renal and urinary disorders	tubulointerstitial nephritis	134	6.28(5.3, 7.45)	6.27(5.26, 7.48)	589.49	2.64(2.4)	6.23(5.4)	87	5.2(4.21, 6.42)	5.19(4.18, 6.44)	292.79	2.37(2.07)	5.17(4.33)
renal and urinary disorders	haematuria	123	3.02(2.53, 3.61)	3.02(2.53, 3.6)	165.7	1.59(1.34)	3.01(2.6)
renal and urinary disorders	crystalluria	90	180.48(143.5, 227.01)	180.25(142.47, 228.05)	13034.91	7.2(6.87)	146.64(121.04)	10	21.23(11.35, 39.73)	21.23(11.34, 39.75)	188.77	4.38(3.52)	20.81(12.32)
renal and urinary disorders	crystal nephropathy	45	76.29(56.17, 103.63)	76.24(55.72, 104.32)	3044.41	6.12(5.68)	69.55(53.83)
renal and urinary disorders	anuria	43	4.18(3.09, 5.64)	4.17(3.11, 5.6)	103.28	2.06(1.63)	4.16(3.24)	29	3.59(2.49, 5.17)	3.59(2.47, 5.21)	54.02	1.84(1.32)	3.58(2.64)
renal and urinary disorders	oliguria	28	3.84(2.65, 5.57)	3.84(2.65, 5.57)	58.47	1.93(1.41)	3.82(2.8)	27	4.73(3.24, 6.9)	4.73(3.26, 6.86)	78.97	2.24(1.7)	4.71(3.43)
general disorders and administration site conditions	face oedema	398	20.46(18.52, 22.61)	20.35(18.45, 22.45)	7139.04	4.31(4.17)	19.86(18.27)	245	15.91(14.02, 18.06)	15.85(14.09, 17.83)	3355.25	3.96(3.78)	15.61(14.05)
general disorders and administration site conditions	swelling face	354	4.76(4.28, 5.28)	4.74(4.3, 5.23)	1038.71	2.24(2.09)	4.72(4.32)
general disorders and administration site conditions	oedema	191	3.09(2.68, 3.56)	3.08(2.69, 3.53)	267.69	1.62(1.41)	3.07(2.73)
general disorders and administration site conditions	localised oedema	55	10.18(7.8, 13.28)	10.17(7.73, 13.38)	448.96	3.33(2.95)	10.05(8.05)	42	9.9(7.3, 13.42)	9.89(7.23, 13.53)	332.42	3.29(2.86)	9.8(7.6)
general disorders and administration site conditions	hyperthermia	52	5.9(4.49, 7.75)	5.89(4.48, 7.75)	209.71	2.55(2.16)	5.86(4.66)	29	4.19(2.91, 6.03)	4.18(2.88, 6.07)	70	2.06(1.54)	4.17(3.07)
general disorders and administration site conditions	generalised oedema	46	3.27(2.45, 4.37)	3.27(2.44, 4.39)	72.17	1.7(1.29)	3.26(2.56)	37	3.36(2.43, 4.64)	3.36(2.46, 4.6)	61.03	1.74(1.28)	3.35(2.56)
blood and lymphatic system disorders	eosinophilia	223	11.38(9.97, 12.99)	11.34(9.89, 13.01)	2073.44	3.48(3.29)	11.19(10.02)	123	7.96(6.66, 9.5)	7.94(6.66, 9.47)	740.5	2.98(2.72)	7.89(6.8)
blood and lymphatic system disorders	leukocytosis	104	5.01(4.13, 6.08)	5.01(4.12, 6.09)	331.53	2.32(2.04)	4.98(4.24)	115	7.09(5.9, 8.52)	7.08(5.94, 8.45)	596.26	2.81(2.55)	7.04(6.03)
blood and lymphatic system disorders	agranulocytosis	89	4.33(3.52, 5.34)	4.33(3.49, 5.37)	226.7	2.11(1.81)	4.31(3.62)	59	3.66(2.84, 4.73)	3.66(2.84, 4.72)	113.67	1.87(1.5)	3.65(2.95)
blood and lymphatic system disorders	haemolytic anaemia	35	3.34(2.4, 4.66)	3.34(2.39, 4.66)	57.1	1.73(1.26)	3.33(2.52)	25	3.04(2.06, 4.51)	3.04(2.05, 4.5)	34.19	1.6(1.05)	3.04(2.19)
blood and lymphatic system disorders	neutrophilia	30	4.73(3.3, 6.78)	4.73(3.32, 6.73)	87.72	2.23(1.73)	4.71(3.49)	25	5.03(3.4, 7.46)	5.03(3.4, 7.44)	80.34	2.32(1.77)	5.01(3.61)
blood and lymphatic system disorders	immune thrombocytopenia	22	5.07(3.33, 7.7)	5.06(3.35, 7.64)	71.3	2.33(1.74)	5.04(3.55)
vascular disorders	circulatory collapse	89	4.39(3.56, 5.4)	4.38(3.53, 5.43)	231.06	2.13(1.83)	4.36(3.66)	81	5.1(4.1, 6.34)	5.09(4.1, 6.31)	265.09	2.34(2.03)	5.07(4.22)
vascular disorders	cyanosis	73	3.95(3.14, 4.97)	3.95(3.12, 5)	159.79	1.97(1.65)	3.93(3.24)	53	3.66(2.79, 4.79)	3.65(2.77, 4.8)	101.87	1.87(1.48)	3.65(2.91)
vascular disorders	vasculitis	44	3.26(2.42, 4.38)	3.26(2.43, 4.37)	68.64	1.7(1.28)	3.25(2.54)	41	3.88(2.86, 5.27)	3.88(2.84, 5.31)	87.29	1.95(1.51)	3.87(2.99)
vascular disorders	hyperaemia	28	12.43(8.56, 18.06)	12.43(8.57, 18.04)	289.59	3.61(3.08)	12.25(8.96)	31	17.62(12.35, 25.13)	17.61(12.37, 25.06)	477.14	4.11(3.61)	17.32(12.87)
vascular disorders	haemodynamic instability	26	3.11(2.12, 4.57)	3.11(2.1, 4.6)	37.08	1.63(1.09)	3.1(2.25)
eye disorders	eyelid oedema	133	9.44(7.95, 11.2)	9.42(7.9, 11.24)	989.58	3.22(2.97)	9.32(8.08)	109	9.86(8.16, 11.91)	9.84(8.09, 11.97)	857.79	3.29(3.02)	9.76(8.33)
eye disorders	periorbital oedema	66	11.13(8.73, 14.2)	11.12(8.79, 14.07)	599.66	3.46(3.11)	10.98(8.96)	47	10.09(7.57, 13.45)	10.08(7.51, 13.53)	380.58	3.32(2.91)	9.99(7.85)
eye disorders	conjunctival hyperaemia	35	8.58(6.15, 11.98)	8.58(6.15, 11.97)	231.87	3.09(2.61)	8.5(6.43)	22	6.86(4.51, 10.44)	6.86(4.55, 10.35)	109.43	2.77(2.18)	6.82(4.8)
eye disorders	swelling of eyelid	22	3.66(2.41, 5.56)	3.66(2.43, 5.52)	42.3	1.87(1.28)	3.65(2.57)	17	3.61(2.24, 5.81)	3.61(2.26, 5.78)	31.93	1.85(1.18)	3.6(2.42)
injury, poisoning and procedural complications	maternal exposure during pregnancy	388	4.08(3.69, 4.5)	4.06(3.68, 4.48)	890.6	2.01(1.87)	4.04(3.72)
injury, poisoning and procedural complications	medication error	215	3.39(2.97, 3.88)	3.38(2.95, 3.88)	359.78	1.75(1.56)	3.37(3.02)
injury, poisoning and procedural complications	documented hypersensitivity to administered product	32	36.35(25.5, 51.81)	36.33(25.53, 51.7)	1050.56	5.12(4.62)	34.76(25.84)	67	102.51(79.71, 131.83)	102.38(79.35, 132.09)	6100.51	6.54(6.18)	92.95(75.31)
pregnancy, puerperium and perinatal conditions	abortion spontaneous	280	5.97(5.31, 6.72)	5.95(5.29, 6.69)	1145.9	2.56(2.39)	5.92(5.36)
pregnancy, puerperium and perinatal conditions	low birth weight baby	48	5.21(3.92, 6.92)	5.21(3.96, 6.86)	162.07	2.37(1.97)	5.18(4.08)
nervous system disorders	psychomotor hyperactivity	66	3.33(2.61, 4.24)	3.33(2.63, 4.21)	107.02	1.73(1.38)	3.32(2.71)
nervous system disorders	myasthenia gravis	25	3.1(2.1, 4.6)	3.1(2.09, 4.59)	35.5	1.63(1.07)	3.1(2.23)	20	3.17(2.04, 4.92)	3.17(2.06, 4.88)	29.61	1.66(1.04)	3.16(2.19)
psychiatric disorders	acute psychosis	29	10.21(7.08, 14.73)	10.21(7.04, 14.82)	237.77	3.33(2.81)	10.09(7.43)
metabolism and nutrition disorders	hypoalbuminaemia	27	3.1(2.12, 4.52)	3.1(2.14, 4.5)	38.22	1.63(1.09)	3.09(2.25)
cardiac disorders	kounis syndrome	60	25.19(19.48, 32.58)	25.17(19.51, 32.47)	1349.1	4.61(4.24)	24.41(19.69)	118	65.41(54.29, 78.82)	65.27(54.71, 77.86)	7009.46	5.94(5.67)	61.32(52.47)
skin and subcutaneous tissue disorders	yellow skin							33	7.75(5.5, 10.91)	7.74(5.55, 10.8)	192.29	2.94(2.46)	7.69(5.77)
skin and subcutaneous tissue disorders	cutaneous vasculitis							23	8.49(5.63, 12.8)	8.49(5.63, 12.81)	150.65	3.07(2.49)	8.42(5.98)
skin and subcutaneous tissue disorders	papule							22	3.67(2.41, 5.57)	3.66(2.43, 5.52)	42.48	1.87(1.28)	3.66(2.57)
skin and subcutaneous tissue disorders	rash vesicular							21	5.03(3.28, 7.73)	5.03(3.27, 7.74)	67.52	2.33(1.72)	5.01(3.5)
skin and subcutaneous tissue disorders	hypersensitivity vasculitis							21	8.25(5.37, 12.68)	8.25(5.36, 12.7)	132.64	3.03(2.43)	8.19(5.72)
skin and subcutaneous tissue disorders	skin necrosis							20	4.17(2.69, 6.47)	4.17(2.71, 6.42)	47.93	2.05(1.44)	4.15(2.88)
skin and subcutaneous tissue disorders	skin oedema							20	22.06(14.16, 34.36)	22.05(14.05, 34.61)	393.27	4.43(3.81)	21.6(14.91)
skin and subcutaneous tissue disorders	nikolsky's sign							14	27.4(16.11, 46.6)	27.39(16.13, 46.5)	346.49	4.74(4)	26.69(17.11)
skin and subcutaneous tissue disorders	acute febrile neutrophilic dermatosis							11	5.42(2.99, 9.8)	5.42(3.01, 9.76)	39.39	2.43(1.61)	5.39(3.28)
skin and subcutaneous tissue disorders	mucocutaneous disorder							11	91.49(49.34, 169.65)	91.47(49.82, 167.94)	901.65	6.39(5.54)	83.87(50.03)
skin and subcutaneous tissue disorders	epidermal necrosis							10	11.55(6.19, 21.55)	11.55(6.17, 21.63)	95.26	3.51(2.66)	11.43(6.78)
skin and subcutaneous tissue disorders	skin erosion							10	3.61(1.94, 6.72)	3.61(1.93, 6.76)	18.83	1.85(0.99)	3.6(2.14)
skin and subcutaneous tissue disorders	dermatitis diaper							9	14.19(7.35, 27.4)	14.19(7.29, 27.63)	108.78	3.81(2.91)	14(8.07)
skin and subcutaneous tissue disorders	vitiligo							9	4.69(2.44, 9.03)	4.69(2.46, 8.96)	26.03	2.22(1.33)	4.67(2.7)
skin and subcutaneous tissue disorders	acute haemorrhagic oedema of infancy							8	319.36(144.04, 708.06)	319.31(142.96, 713.2)	1923.14	7.92(6.86)	242.15(124.38)
skin and subcutaneous tissue disorders	generalised bullous fixed drug eruption							8	39.92(19.69, 80.93)	39.91(19.71, 80.82)	291.84	5.26(4.3)	38.42(21.27)
infections and infestations	candida infection							59	4.12(3.19, 5.32)	4.12(3.19, 5.32)	138.59	2.04(1.67)	4.1(3.31)
infections and infestations	pathogen resistance							45	5.51(4.11, 7.38)	5.5(4.1, 7.38)	164.89	2.45(2.04)	5.48(4.29)
infections and infestations	escherichia infection							30	4.19(2.93, 6)	4.19(2.94, 5.96)	72.59	2.06(1.55)	4.18(3.09)
infections and infestations	vulvovaginal mycotic infection							27	7.38(5.05, 10.78)	7.38(5.09, 10.71)	147.77	2.87(2.34)	7.33(5.34)
infections and infestations	dysentery							20	11.89(7.65, 18.48)	11.89(7.73, 18.3)	197.07	3.56(2.93)	11.76(8.13)
infections and infestations	tonsillitis							18	3.81(2.4, 6.05)	3.81(2.38, 6.1)	37.13	1.92(1.27)	3.8(2.58)
infections and infestations	epstein-barr virus infection							18	3.29(2.07, 5.22)	3.29(2.06, 5.27)	28.54	1.71(1.06)	3.28(2.23)
infections and infestations	nosocomial infection							17	8.3(5.15, 13.38)	8.3(5.19, 13.29)	108.24	3.04(2.37)	8.24(5.53)
infections and infestations	vulvovaginal candidiasis							17	15.57(9.64, 25.14)	15.56(9.72, 24.91)	228.11	3.94(3.27)	15.34(10.27)
infections and infestations	empyema							15	8.3(5, 13.8)	8.3(4.99, 13.82)	95.54	3.04(2.33)	8.24(5.39)
infections and infestations	pustule							13	7.33(4.25, 12.65)	7.33(4.23, 12.69)	70.53	2.86(2.11)	7.28(4.61)
infections and infestations	oral fungal infection							10	3.95(2.12, 7.34)	3.95(2.11, 7.4)	21.91	1.98(1.12)	3.93(2.34)
infections and infestations	nocardiosis							10	4.42(2.38, 8.23)	4.42(2.36, 8.28)	26.36	2.14(1.28)	4.41(2.62)
infections and infestations	diarrhoea infectious							10	14.61(7.83, 27.28)	14.61(7.8, 27.36)	124.96	3.85(2.99)	14.41(8.55)
infections and infestations	pneumonia mycoplasmal							9	12.42(6.44, 23.98)	12.42(6.38, 24.18)	93.36	3.62(2.72)	12.28(7.08)
infections and infestations	sputum purulent							9	14.56(7.54, 28.11)	14.56(7.48, 28.35)	111.99	3.84(2.94)	14.36(8.28)
infections and infestations	biliary sepsis							8	18.61(9.25, 37.46)	18.61(9.19, 37.69)	130.86	4.19(3.24)	18.29(10.18)
hepatobiliary disorders	hepatotoxicity							103	5.27(4.34, 6.4)	5.26(4.32, 6.4)	353.76	2.39(2.11)	5.24(4.45)
hepatobiliary disorders	hyperbilirubinaemia							77	8.44(6.74, 10.56)	8.43(6.8, 10.46)	500	3.06(2.74)	8.37(6.93)
hepatobiliary disorders	hepatic steatosis							51	3.03(2.3, 3.99)	3.03(2.3, 3.99)	69.26	1.6(1.2)	3.03(2.4)
hepatobiliary disorders	autoimmune hepatitis							36	5.98(4.31, 8.31)	5.98(4.29, 8.34)	148.47	2.57(2.11)	5.95(4.52)
hepatobiliary disorders	hepatitis toxic							34	14.03(10, 19.68)	14.02(10.05, 19.56)	405.41	3.79(3.31)	13.84(10.42)
hepatobiliary disorders	hypertransaminasaemia							31	5.93(4.16, 8.44)	5.92(4.16, 8.42)	126.13	2.56(2.06)	5.89(4.39)
hepatobiliary disorders	cholangitis							22	4.23(2.78, 6.43)	4.23(2.8, 6.38)	53.95	2.07(1.48)	4.21(2.97)
hepatobiliary disorders	biliary tract disorder							18	14.69(9.22, 23.4)	14.69(9.18, 23.51)	226.26	3.86(3.2)	14.49(9.81)
hepatobiliary disorders	deficiency of bile secretion							16	212.94(124.11, 365.34)	212.88(122.97, 368.53)	2780.85	7.46(6.71)	175.62(111.79)
hepatobiliary disorders	hepatic fibrosis							12	4.01(2.28, 7.07)	4.01(2.27, 7.08)	27.01	2(1.21)	4(2.49)
hepatobiliary disorders	suspected drug-induced liver injury							8	87.74(42.59, 180.76)	87.72(42.48, 181.15)	630.46	6.33(5.35)	80.72(44.08)
gastrointestinal disorders	faeces discoloured							142	7.21(6.11, 8.51)	7.19(6.15, 8.41)	752.12	2.84(2.6)	7.15(6.23)
gastrointestinal disorders	oedema mouth							21	6.52(4.24, 10.01)	6.52(4.24, 10.03)	97.43	2.7(2.09)	6.48(4.53)
gastrointestinal disorders	mucous stools							17	4.1(2.55, 6.61)	4.1(2.56, 6.56)	39.71	2.03(1.36)	4.09(2.74)
gastrointestinal disorders	vomiting projectile							15	6.29(3.79, 10.46)	6.29(3.78, 10.47)	66.34	2.65(1.94)	6.26(4.09)
gastrointestinal disorders	lip ulceration							15	14.44(8.67, 24.04)	14.43(8.67, 24.02)	184.88	3.83(3.12)	14.24(9.3)
gastrointestinal disorders	megacolon							15	10.88(6.54, 18.1)	10.88(6.54, 18.11)	133.1	3.43(2.72)	10.77(7.04)
gastrointestinal disorders	oral pruritus							14	6.9(4.08, 11.67)	6.9(4.06, 11.71)	70.13	2.78(2.04)	6.86(4.42)
gastrointestinal disorders	dysbiosis							9	15.54(8.04, 30.02)	15.54(7.98, 30.26)	120.54	3.94(3.03)	15.31(8.83)
gastrointestinal disorders	tongue coated							8	5.38(2.69, 10.79)	5.38(2.71, 10.68)	28.4	2.42(1.48)	5.36(3)
investigations	aspartate aminotransferase increased							176	3.59(3.1, 4.16)	3.58(3.06, 4.19)	326.62	1.84(1.62)	3.57(3.16)
investigations	body temperature increased							60	3.15(2.44, 4.06)	3.15(2.44, 4.06)	87.56	1.65(1.29)	3.14(2.54)
investigations	electrocardiogram st segment elevation							34	11.06(7.89, 15.51)	11.05(7.92, 15.42)	307.43	3.45(2.97)	10.94(8.25)
investigations	inflammatory marker increased							29	6.97(4.84, 10.04)	6.97(4.8, 10.11)	147.17	2.79(2.27)	6.92(5.1)
investigations	bilirubin conjugated increased							17	8.01(4.97, 12.91)	8.01(5, 12.82)	103.39	2.99(2.32)	7.95(5.33)
investigations	hepatic enzyme abnormal							17	3.85(2.39, 6.19)	3.84(2.4, 6.15)	35.65	1.94(1.27)	3.83(2.57)
investigations	prothrombin level decreased							10	10.9(5.84, 20.32)	10.89(5.82, 20.39)	88.89	3.43(2.57)	10.79(6.4)
investigations	procalcitonin increased							8	8.26(4.12, 16.58)	8.26(4.16, 16.4)	50.66	3.04(2.09)	8.2(4.58)
respiratory, thoracic and mediastinal disorders	tachypnoea							38	3.15(2.29, 4.33)	3.15(2.3, 4.31)	55.47	1.65(1.2)	3.14(2.4)
respiratory, thoracic and mediastinal disorders	pharyngeal erythema							27	13.03(8.91, 19.05)	13.02(8.97, 18.89)	295.81	3.69(3.15)	12.87(9.36)
respiratory, thoracic and mediastinal disorders	sinus pain							14	6.99(4.13, 11.83)	6.99(4.12, 11.87)	71.39	2.8(2.06)	6.95(4.48)
respiratory, thoracic and mediastinal disorders	lung consolidation							13	5.12(2.97, 8.83)	5.12(2.96, 8.86)	42.87	2.35(1.59)	5.1(3.23)
respiratory, thoracic and mediastinal disorders	nasal oedema							10	6.42(3.45, 11.95)	6.42(3.43, 12.02)	45.44	2.67(1.82)	6.38(3.79)
respiratory, thoracic and mediastinal disorders	eosinophilic pleural effusion							9	39.92(20.5, 77.73)	39.91(20.5, 77.71)	328.32	5.26(4.35)	38.42(22)
respiratory, thoracic and mediastinal disorders	sputum increased							9	5.01(2.6, 9.64)	5.01(2.62, 9.57)	28.71	2.32(1.42)	4.99(2.88)
general disorders and administration site conditions	idiosyncratic drug reaction							64	79.53(61.64, 102.59)	79.43(61.56, 102.48)	4591.05	6.2(5.84)	73.65(59.51)
general disorders and administration site conditions	hyperpyrexia							16	4.74(2.9, 7.74)	4.74(2.9, 7.74)	46.96	2.24(1.55)	4.72(3.13)
general disorders and administration site conditions	systemic inflammatory response syndrome							15	4.3(2.59, 7.15)	4.3(2.58, 7.16)	37.86	2.1(1.39)	4.29(2.81)
general disorders and administration site conditions	enanthema							13	25.44(14.67, 44.12)	25.44(14.7, 44.04)	297.59	4.63(3.87)	24.83(15.66)
general disorders and administration site conditions	mucosal erosion							8	9.47(4.72, 19)	9.47(4.68, 19.18)	60.03	3.23(2.28)	9.39(5.24)
general disorders and administration site conditions	sense of oppression							8	7.31(3.65, 14.66)	7.31(3.68, 14.52)	43.26	2.86(1.91)	7.26(4.06)
general disorders and administration site conditions	multi-organ disorder							8	4.39(2.19, 8.8)	4.39(2.21, 8.72)	20.88	2.13(1.19)	4.38(2.45)
immune system disorders	haemophagocytic lymphohistiocytosis							18	3.29(2.07, 5.22)	3.29(2.06, 5.27)	28.56	1.71(1.06)	3.28(2.23)
renal and urinary disorders	choluria							27	94.58(63.73, 140.36)	94.53(63.87, 139.9)	2282.48	6.43(5.88)	86.44(62.12)
renal and urinary disorders	leukocyturia							11	14.84(8.18, 26.91)	14.83(8.24, 26.7)	139.83	3.87(3.05)	14.63(8.89)
blood and lymphatic system disorders	normochromic normocytic anaemia							18	6.42(4.04, 10.21)	6.42(4.01, 10.28)	81.83	2.67(2.02)	6.38(4.33)
blood and lymphatic system disorders	hypocoagulable state							13	14.9(8.61, 25.76)	14.89(8.6, 25.78)	166.01	3.88(3.11)	14.69(9.29)
reproductive system and breast disorders	pruritus genital							12	5.94(3.37, 10.48)	5.94(3.36, 10.49)	49.04	2.56(1.78)	5.91(3.68)
reproductive system and breast disorders	genital erythema							10	24.4(13.03, 45.7)	24.4(13.03, 45.69)	219.03	4.58(3.71)	23.84(14.1)
reproductive system and breast disorders	penile swelling							9	7.7(3.99, 14.83)	7.7(4.03, 14.7)	52.03	2.93(2.04)	7.64(4.42)
reproductive system and breast disorders	genital rash							8	6.16(3.07, 12.35)	6.16(3.1, 12.23)	34.36	2.62(1.67)	6.13(3.43)
reproductive system and breast disorders	oedema genital							8	13.37(6.66, 26.87)	13.37(6.6, 27.08)	90.36	3.72(2.77)	13.21(7.37)
eye disorders	periorbital swelling							14	3.39(2.01, 5.73)	3.39(2, 5.75)	23.5	1.76(1.03)	3.38(2.18)
surgical and medical procedures	self-medication							25	6.79(4.58, 10.07)	6.79(4.59, 10.05)	122.61	2.76(2.2)	6.75(4.86)
surgical and medical procedures	liver transplant							17	5.24(3.25, 8.43)	5.23(3.27, 8.37)	57.93	2.38(1.71)	5.21(3.5)
nervous system disorders	hypoxic-ischaemic encephalopathy							10	4.22(2.27, 7.85)	4.22(2.25, 7.9)	24.43	2.07(1.22)	4.2(2.5)
injury, poisoning and procedural complications	transcription medication error							12	8.19(4.64, 14.46)	8.19(4.64, 14.46)	75.13	3.02(2.24)	8.13(5.05)
cardiac disorders	pulseless electrical activity							17	4.67(2.9, 7.53)	4.67(2.92, 7.47)	48.86	2.22(1.55)	4.66(3.12)
pregnancy, puerperium and perinatal conditions	foetal distress syndrome							11	5.49(3.04, 9.94)	5.49(3.05, 9.88)	40.21	2.45(1.63)	5.47(3.33)
metabolism and nutrition disorders	hypoproteinaemia							10	5.95(3.19, 11.08)	5.95(3.18, 11.14)	40.91	2.56(1.71)	5.92(3.52)
ear and labyrinth disorders	ear swelling							11	6.02(3.33, 10.88)	6.01(3.34, 10.82)	45.71	2.58(1.76)	5.98(3.64)
