# Supplementary material for: Will the introduction of β-lactamase inhibitors alter the adverse event profile of parent penicillins antibiotics? a pharmacovigilance study based on amoxicillin-clavulanate and ampicillin-sulbactam
Source: Front Pharmacol. 2026 Mar 13;17:1772354. doi: 10.3389/fphar.2026.1772354 (PMC13021895; doi:10.3389/fphar.2026.1772354)
Supplement: Supplementary file 6 [file DataSheet2.xlsx]

## Sheet: Sheet 1
soc	pt	ampicillin	ROR(95% CI)	PRR(95% CI)	chisq	IC(IC025)	EBGM(EBGM05)	ASS	ROR(95% CI)	PRR(95% CI)	chisq	IC(IC025)	EBGM(EBGM05)
infections and infestations	systemic candida	19	177.72(112.95, 279.64)	176.51(112.46, 277.04)	3285.17	7.45(6.81)	174.88(119.68)	3	23(7.41, 71.41)	22.98(7.37, 71.62)	62.98	4.52(3.1)	22.95(8.89)
infections and infestations	pathogen resistance	15	34.98(21.05, 58.13)	34.8(20.91, 57.93)	491.58	5.12(4.41)	34.74(22.71)	7	13.62(6.49, 28.61)	13.6(6.46, 28.64)	81.63	3.76(2.76)	13.59(7.3)
infections and infestations	septic shock	11	5.56(3.08, 10.05)	5.54(3.08, 9.97)	40.98	2.47(1.65)	5.54(3.38)	10	4.16(2.24, 7.75)	4.15(2.22, 7.77)	23.96	2.05(1.2)	4.15(2.47)
infections and infestations	sepsis neonatal	10	260.34(139.33, 486.46)	259.4(138.54, 485.69)	2539.19	8(7.14)	255.9(151.67)
infections and infestations	candida infection	10	13.18(7.08, 24.53)	13.14(7.02, 24.6)	112.08	3.71(2.86)	13.13(7.81)
infections and infestations	listeriosis	9	177.56(92, 342.66)	176.98(92.69, 337.93)	1560.3	7.45(6.55)	175.35(101.16)
infections and infestations	acinetobacter infection	8	160.11(79.76, 321.42)	159.65(80.4, 317.03)	1250.69	7.31(6.36)	158.32(88.37)
infections and infestations	clostridium difficile infection	7	6.97(3.32, 14.63)	6.95(3.3, 14.64)	35.69	2.8(1.8)	6.95(3.74)	5	4.2(1.75, 10.1)	4.19(1.73, 10.12)	12.16	2.07(0.91)	4.19(2.01)
infections and infestations	klebsiella infection	6	26.04(11.68, 58.04)	25.98(11.63, 58.03)	143.94	4.7(3.63)	25.95(13.27)	11	39.91(22.07, 72.2)	39.79(22.1, 71.64)	414.91	5.31(4.49)	39.69(24.17)
infections and infestations	neonatal candida infection	6	3910.25(1622.16, 9425.73)	3901.79(1615.16, 9425.66)	19387.56	11.66(10.49)	3233.09(1548.43)
infections and infestations	escherichia infection	6	16.14(7.24, 35.98)	16.11(7.21, 35.98)	84.98	4.01(2.94)	16.1(8.23)	3	6.67(2.15, 20.69)	6.66(2.14, 20.76)	14.44	2.74(1.32)	6.66(2.58)
infections and infestations	clostridium difficile colitis	6	12.09(5.42, 26.93)	12.06(5.4, 26.94)	60.84	3.59(2.52)	12.05(6.17)	15	24.94(15.01, 41.44)	24.84(14.92, 41.35)	342.67	4.63(3.92)	24.8(16.22)
infections and infestations	endocarditis	5	20.74(8.62, 49.88)	20.7(8.57, 50.01)	93.65	4.37(3.21)	20.68(9.92)
infections and infestations	stenotrophomonas infection	5	83.59(34.7, 201.39)	83.45(34.54, 201.59)	405.5	6.38(5.22)	83.08(39.81)
infections and infestations	morganella infection	4	288.33(107.34, 774.54)	287.92(108.06, 767.15)	1126.5	8.15(6.87)	283.6(124.06)
infections and infestations	pseudomembranous colitis	4	37.69(14.12, 100.61)	37.64(14.13, 100.29)	142.4	5.23(3.96)	37.57(16.52)	10	76.64(41.14, 142.79)	76.42(40.81, 143.09)	740.76	6.25(5.39)	76.06(45.19)
infections and infestations	rash pustular	4	11.21(4.2, 29.89)	11.19(4.2, 29.82)	37.11	3.48(2.22)	11.19(4.92)
infections and infestations	trichosporon infection	4	226.86(84.58, 608.43)	226.53(85.02, 603.58)	887.49	7.81(6.53)	223.85(98.05)
infections and infestations	bacterial disease carrier	4	115.16(43.06, 307.96)	114.99(43.16, 306.39)	449.27	6.84(5.57)	114.3(50.19)
infections and infestations	salmonellosis	4	53.31(19.97, 142.34)	53.24(19.98, 141.86)	204.45	5.73(4.46)	53.09(23.34)
infections and infestations	aspergillus infection	4	13.47(5.05, 35.92)	13.45(5.05, 35.84)	46.06	3.75(2.48)	13.44(5.91)
infections and infestations	fungal skin infection	3	16.1(5.19, 49.98)	16.09(5.16, 50.15)	42.41	4.01(2.59)	16.07(6.23)
infections and infestations	amniotic cavity infection	3	88.49(28.45, 275.29)	88.4(28.36, 275.52)	258.03	6.46(5.04)	87.99(34.04)
skin and subcutaneous tissue disorders	rash maculo-papular	39	38.65(28.17, 53.03)	38.12(27.86, 52.16)	1407.38	5.25(4.8)	38.05(29.2)	15	12.16(7.32, 20.2)	12.11(7.27, 20.16)	152.82	3.6(2.89)	12.1(7.91)
skin and subcutaneous tissue disorders	urticaria	25	3.3(2.23, 4.89)	3.28(2.22, 4.85)	39.74	1.71(1.16)	3.28(2.36)	37	4.05(2.93, 5.6)	4.02(2.94, 5.5)	84.05	2.01(1.54)	4.02(3.06)
skin and subcutaneous tissue disorders	drug reaction with eosinophilia and systemic symptoms	19	16.28(10.37, 25.57)	16.18(10.31, 25.4)	270.44	4.01(3.38)	16.17(11.08)	9	6.48(3.37, 12.47)	6.47(3.39, 12.35)	41.61	2.69(1.8)	6.47(3.74)
skin and subcutaneous tissue disorders	toxic epidermal necrolysis	17	24.73(15.35, 39.86)	24.59(15.36, 39.36)	384.31	4.62(3.95)	24.56(16.47)	23	27.4(18.18, 41.31)	27.22(18.04, 41.08)	580.11	4.76(4.18)	27.18(19.28)
skin and subcutaneous tissue disorders	stevens-johnson syndrome	12	11.44(6.49, 20.18)	11.4(6.46, 20.13)	113.79	3.51(2.72)	11.39(7.09)	26	20.33(13.82, 29.91)	20.18(13.64, 29.87)	473.55	4.33(3.79)	20.16(14.59)
skin and subcutaneous tissue disorders	rash erythematous	12	5.9(3.35, 10.41)	5.88(3.33, 10.38)	48.66	2.56(1.77)	5.88(3.66)	19	7.78(4.96, 12.22)	7.74(4.93, 12.15)	111.59	2.95(2.32)	7.74(5.31)
skin and subcutaneous tissue disorders	acute generalised exanthematous pustulosis	11	30.61(16.92, 55.37)	30.49(16.94, 54.89)	313.32	4.93(4.11)	30.45(18.54)	23	53.29(35.34, 80.36)	52.93(35.07, 79.88)	1168.09	5.72(5.14)	52.76(37.41)
skin and subcutaneous tissue disorders	angioedema	9	4.4(2.29, 8.48)	4.39(2.3, 8.38)	23.61	2.14(1.24)	4.39(2.54)	15	6.04(3.64, 10.03)	6.02(3.62, 10.02)	62.75	2.59(1.88)	6.01(3.93)
skin and subcutaneous tissue disorders	drug eruption	5	6.17(2.57, 14.84)	6.16(2.55, 14.88)	21.61	2.62(1.47)	6.16(2.96)	31	31.92(22.4, 45.47)	31.63(22.23, 45.01)	917.94	4.98(4.48)	31.57(23.48)
skin and subcutaneous tissue disorders	dermatitis bullous	4	11.97(4.49, 31.92)	11.95(4.48, 31.84)	40.12	3.58(2.31)	11.94(5.26)
skin and subcutaneous tissue disorders	umbilical erythema	4	1607.31(578.7, 4464.2)	1604.99(579.21, 4447.39)	5909.08	10.53(9.21)	1479.19(629.23)
skin and subcutaneous tissue disorders	erythema multiforme	3	6.81(2.19, 21.13)	6.8(2.18, 21.19)	14.85	2.77(1.35)	6.8(2.64)	3	5.61(1.81, 17.41)	5.61(1.8, 17.49)	11.35	2.49(1.07)	5.6(2.17)
skin and subcutaneous tissue disorders	livedo reticularis	3	31.14(10.03, 96.69)	31.1(9.98, 96.93)	87.26	4.96(3.54)	31.05(12.03)
skin and subcutaneous tissue disorders	purpura	3	7.15(2.3, 22.18)	7.14(2.29, 22.25)	15.84	2.84(1.42)	7.14(2.77)	5	9.73(4.04, 23.39)	9.71(4.02, 23.46)	39.07	3.28(2.12)	9.71(4.66)
pregnancy, puerperium and perinatal conditions	premature baby	94	66.65(54.24, 81.9)	64.42(52.95, 78.37)	5852.5	6(5.71)	64.21(54.04)
pregnancy, puerperium and perinatal conditions	premature delivery	68	90.05(70.75, 114.61)	87.86(69.45, 111.16)	5814.14	6.45(6.11)	87.46(71.48)
pregnancy, puerperium and perinatal conditions	low birth weight baby	35	92.65(66.33, 129.42)	91.5(65.57, 127.68)	3118.05	6.51(6.03)	91.06(68.85)
pregnancy, puerperium and perinatal conditions	delivery	11	353(194.19, 641.67)	351.6(195.29, 633.02)	3775.31	8.43(7.61)	345.19(209.36)
pregnancy, puerperium and perinatal conditions	normal labour	9	1340.79(681.23, 2638.92)	1336.44(686.33, 2602.34)	11215.23	10.29(9.36)	1248.07(708.24)
pregnancy, puerperium and perinatal conditions	foetal death	6	24.27(10.89, 54.11)	24.22(10.84, 54.1)	133.43	4.6(3.53)	24.19(12.37)	3	10.23(3.3, 31.75)	10.22(3.28, 31.85)	24.94	3.35(1.94)	10.22(3.96)
pregnancy, puerperium and perinatal conditions	stillbirth	5	21(8.73, 50.52)	20.96(8.68, 50.63)	94.96	4.39(3.23)	20.94(10.05)
pregnancy, puerperium and perinatal conditions	live birth	3	8.18(2.64, 25.39)	8.17(2.62, 25.46)	18.88	3.03(1.62)	8.17(3.17)
pregnancy, puerperium and perinatal conditions	premature labour	3	10.71(3.45, 33.24)	10.7(3.43, 33.35)	26.36	3.42(2)	10.69(4.15)
pregnancy, puerperium and perinatal conditions	premature rupture of membranes	3	25.65(8.26, 79.64)	25.62(8.22, 79.85)	70.89	4.68(3.26)	25.59(9.92)
pregnancy, puerperium and perinatal conditions	foetal growth restriction	3	10.82(3.49, 33.58)	10.81(3.47, 33.69)	26.69	3.43(2.02)	10.8(4.19)
pregnancy, puerperium and perinatal conditions	normal newborn	3	11.91(3.84, 36.96)	11.9(3.82, 37.09)	29.93	3.57(2.16)	11.89(4.61)
blood and lymphatic system disorders	anisocytosis	18	606.87(379, 971.75)	602.94(376.69, 965.09)	10481.97	9.19(8.53)	584.29(394.05)
blood and lymphatic system disorders	thrombocytopenia	17	3.28(2.03, 5.28)	3.26(2.04, 5.22)	26.7	1.71(1.04)	3.26(2.19)
blood and lymphatic system disorders	leukocytosis	17	20.27(12.58, 32.66)	20.15(12.59, 32.25)	309.15	4.33(3.66)	20.13(13.5)	9	8.8(4.58, 16.94)	8.78(4.6, 16.76)	62.06	3.13(2.24)	8.78(5.08)
blood and lymphatic system disorders	macrocytosis	16	292.37(178.19, 479.72)	290.69(178.08, 474.5)	4549.1	8.16(7.47)	286.29(189.18)
blood and lymphatic system disorders	eosinophilia	13	16.1(9.34, 27.77)	16.03(9.26, 27.75)	183.11	4(3.24)	16.02(10.15)	8	8.2(4.1, 16.41)	8.18(4.12, 16.24)	50.42	3.03(2.09)	8.18(4.58)
blood and lymphatic system disorders	lymphocytosis	12	120.51(68.23, 212.84)	119.99(67.97, 211.84)	1407.1	6.9(6.11)	119.24(74.08)
blood and lymphatic system disorders	neutrophilia	7	26.87(12.79, 56.46)	26.81(12.73, 56.46)	173.7	4.74(3.74)	26.77(14.39)
blood and lymphatic system disorders	monocytosis	7	249.7(118.35, 526.84)	249.08(118.27, 524.57)	1707.04	7.94(6.93)	245.84(131.63)
blood and lymphatic system disorders	polycythaemia	6	71.14(31.88, 158.72)	70.99(31.78, 158.56)	412.46	6.14(5.07)	70.72(36.14)
blood and lymphatic system disorders	thrombocytopenia neonatal	4	214.61(80.04, 575.41)	214.3(80.43, 570.99)	839.69	7.73(6.45)	211.91(92.84)
blood and lymphatic system disorders	polychromasia	4	278.76(103.8, 748.63)	278.36(104.47, 741.68)	1089.37	8.1(6.82)	274.32(120.02)
injury, poisoning and procedural complications	foetal exposure during pregnancy	119	32.04(26.66, 38.51)	30.71(25.74, 36.63)	3419.86	4.94(4.67)	30.66(26.29)
injury, poisoning and procedural complications	maternal exposure during pregnancy	105	27.96(23, 33.99)	26.94(22.15, 32.77)	2622.61	4.75(4.47)	26.9(22.85)
injury, poisoning and procedural complications	exposure during pregnancy	12	4.21(2.39, 7.42)	4.19(2.37, 7.4)	29.2	2.07(1.28)	4.19(2.61)
injury, poisoning and procedural complications	medication error	11	4.26(2.36, 7.7)	4.25(2.36, 7.65)	27.34	2.09(1.27)	4.25(2.59)
injury, poisoning and procedural complications	maternal drugs affecting foetus	7	18.63(8.87, 39.13)	18.59(8.83, 39.15)	116.37	4.21(3.21)	18.57(9.98)
injury, poisoning and procedural complications	maternal exposure during delivery	4	106.4(39.79, 284.48)	106.25(39.88, 283.1)	414.69	6.72(5.45)	105.66(46.4)
injury, poisoning and procedural complications	occupational exposure to product	3	9.36(3.02, 29.06)	9.35(3, 29.14)	22.38	3.23(1.81)	9.35(3.62)
injury, poisoning and procedural complications	product preparation issue	3	12.8(4.13, 39.74)	12.79(4.1, 39.86)	32.59	3.68(2.26)	12.78(4.96)
injury, poisoning and procedural complications	exposure to sars-cov-2	3	34.58(11.13, 107.38)	34.54(11.08, 107.65)	97.53	5.11(3.69)	34.48(13.36)
respiratory, thoracic and mediastinal disorders	neonatal respiratory distress syndrome	11	63.78(35.25, 115.43)	63.54(35.29, 114.4)	674.84	5.98(5.17)	63.33(38.55)
respiratory, thoracic and mediastinal disorders	bronchospasm	6	8.78(3.94, 19.57)	8.77(3.93, 19.59)	41.28	3.13(2.06)	8.76(4.48)	13	15.73(9.12, 27.13)	15.67(9.05, 27.13)	178.45	3.97(3.21)	15.66(9.93)
respiratory, thoracic and mediastinal disorders	respiratory disorder	6	4.27(1.92, 9.51)	4.26(1.91, 9.51)	14.98	2.09(1.02)	4.26(2.18)
respiratory, thoracic and mediastinal disorders	respiratory distress	6	4.62(2.08, 10.3)	4.62(2.07, 10.32)	17	2.21(1.14)	4.61(2.36)
respiratory, thoracic and mediastinal disorders	respiratory alkalosis	6	80.36(36.01, 179.34)	80.19(35.9, 179.11)	467.26	6.32(5.25)	79.86(40.8)
respiratory, thoracic and mediastinal disorders	apnoea	4	10.72(4.02, 28.59)	10.7(4.02, 28.51)	35.18	3.42(2.15)	10.7(4.71)
respiratory, thoracic and mediastinal disorders	neonatal respiratory distress	3	80.91(26.02, 251.63)	80.82(25.93, 251.9)	235.5	6.33(4.91)	80.48(31.14)
congenital, familial and genetic disorders	anencephaly	3	106.86(34.33, 332.6)	106.75(34.25, 332.72)	312.5	6.73(5.31)	106.15(41.05)
congenital, familial and genetic disorders	cleft lip and palate	3	54.04(17.39, 167.94)	53.98(17.32, 168.24)	155.57	5.75(4.33)	53.83(20.85)
congenital, familial and genetic disorders	congenital central nervous system anomaly	3	59.3(19.08, 184.32)	59.24(19.01, 184.64)	171.24	5.88(4.47)	59.06(22.87)
congenital, familial and genetic disorders	exomphalos	3	114.65(36.83, 356.92)	114.53(36.75, 356.96)	335.57	6.83(5.41)	113.84(44.02)
congenital, familial and genetic disorders	spina bifida cystica	3	14159.31(3167.47, 63295.21)	14144(3188.95, 62733.18)	24243.43	12.98(11.25)	8082.71(2308.9)
congenital, familial and genetic disorders	patent ductus arteriosus	3	15.29(4.92, 47.45)	15.27(4.9, 47.59)	39.98	3.93(2.52)	15.26(5.91)
renal and urinary disorders	tubulointerstitial nephritis	18	20.59(12.95, 32.73)	20.46(12.78, 32.75)	332.91	4.35(3.7)	20.44(13.87)	7	6.64(3.16, 13.95)	6.63(3.15, 13.96)	33.47	2.73(1.73)	6.63(3.56)
renal and urinary disorders	nephritis allergic	4	231.02(86.13, 619.66)	230.69(86.58, 614.66)	903.72	7.83(6.56)	227.91(99.82)
renal and urinary disorders	crystalluria	4	161.76(60.41, 433.12)	161.53(60.62, 430.39)	632.73	7.32(6.05)	160.17(70.25)
renal and urinary disorders	oliguria	3	10.21(3.29, 31.7)	10.2(3.27, 31.79)	24.89	3.35(1.93)	10.2(3.95)
renal and urinary disorders	calculus bladder	3	46.16(14.86, 143.4)	46.11(14.79, 143.71)	132.07	5.52(4.11)	46(17.82)
immune system disorders	drug hypersensitivity	59	6.35(4.91, 8.22)	6.24(4.84, 8.05)	260.16	2.64(2.27)	6.23(5.02)	54	4.85(3.7, 6.34)	4.79(3.64, 6.3)	162.23	2.26(1.87)	4.79(3.82)
immune system disorders	type iv hypersensitivity reaction	40	323.48(236.13, 443.14)	318.83(233, 436.27)	12463.12	8.29(7.84)	313.54(240.95)	4	26.29(9.85, 70.14)	26.26(9.86, 69.97)	97.03	4.71(3.45)	26.22(11.53)
immune system disorders	anaphylactic reaction	21	8.52(5.55, 13.09)	8.47(5.5, 13.04)	138.32	3.08(2.48)	8.46(5.91)	39	13.15(9.59, 18.03)	13.01(9.51, 17.8)	432.34	3.7(3.25)	13(9.98)
immune system disorders	jarisch-herxheimer reaction	14	423.22(248.87, 719.71)	421.09(248.05, 714.83)	5739.17	8.69(7.95)	411.91(264.16)
immune system disorders	anaphylactic shock	6	5.16(2.32, 11.5)	5.15(2.31, 11.5)	20.08	2.36(1.29)	5.15(2.63)	36	25.78(18.56, 35.82)	25.52(18.29, 35.61)	847.04	4.67(4.2)	25.48(19.35)
general disorders and administration site conditions	oedema	20	7.98(5.14, 12.4)	7.93(5.15, 12.21)	121.26	2.99(2.37)	7.93(5.49)
general disorders and administration site conditions	drug resistance	17	14.2(8.81, 22.88)	14.12(8.82, 22.6)	207.14	3.82(3.15)	14.11(9.46)	8	5.57(2.78, 11.15)	5.56(2.8, 11.04)	29.94	2.48(1.53)	5.56(3.11)
general disorders and administration site conditions	multiple organ dysfunction syndrome	10	8.21(4.41, 15.28)	8.19(4.37, 15.33)	63.07	3.03(2.18)	8.18(4.87)	6	4.15(1.86, 9.25)	4.15(1.86, 9.27)	14.33	2.05(0.98)	4.15(2.12)
general disorders and administration site conditions	premature baby death	4	1079.19(393.73, 2957.99)	1077.64(396.6, 2928.16)	4069.99	9.99(8.69)	1019.44(438.49)
eye disorders	periorbital oedema	4	16.49(6.18, 43.97)	16.46(6.18, 43.86)	58.05	4.04(2.77)	16.45(7.24)
eye disorders	conjunctival hyperaemia	3	18.04(5.81, 55.99)	18.02(5.78, 56.16)	48.18	4.17(2.75)	18(6.98)
eye disorders	ulcerative keratitis	3	24.07(7.75, 74.73)	24.04(7.71, 74.93)	66.18	4.59(3.17)	24.01(9.31)
eye disorders	eye inflammation	3	7.13(2.3, 22.12)	7.12(2.28, 22.19)	15.78	2.83(1.42)	7.12(2.76)
cardiac disorders	bradycardia neonatal	6	101.25(45.35, 226.04)	101.03(45.23, 225.66)	591.08	6.65(5.58)	100.5(51.32)
cardiac disorders	ventricular extrasystoles	3	6.01(1.94, 18.66)	6.01(1.93, 18.73)	12.52	2.59(1.17)	6.01(2.33)
cardiac disorders	bradycardia foetal	3	76.95(24.75, 239.3)	76.87(24.66, 239.59)	223.74	6.26(4.84)	76.56(29.63)
cardiac disorders	cardiac aneurysm	3	64(20.59, 198.93)	63.93(20.51, 199.26)	185.21	5.99(4.58)	63.72(24.67)
surgical and medical procedures	caesarean section	11	19.36(10.71, 35.01)	19.29(10.71, 34.73)	190.57	4.27(3.45)	19.27(11.74)
surgical and medical procedures	resuscitation	3	37.63(12.12, 116.88)	37.59(12.06, 117.16)	106.65	5.23(3.81)	37.52(14.53)
surgical and medical procedures	abortion induced	3	6.79(2.19, 21.06)	6.78(2.18, 21.13)	14.78	2.76(1.35)	6.78(2.63)
metabolism and nutrition disorders	metabolic acidosis	18	12.42(7.81, 19.74)	12.35(7.72, 19.77)	187.65	3.63(2.97)	12.34(8.37)
metabolism and nutrition disorders	failure to thrive	7	27.99(13.32, 58.8)	27.92(13.26, 58.8)	181.45	4.8(3.8)	27.88(14.98)
metabolism and nutrition disorders	metabolic alkalosis	4	54.42(20.38, 145.32)	54.35(20.4, 144.81)	208.87	5.76(4.49)	54.19(23.83)
hepatobiliary disorders	hepatotoxicity	8	7.83(3.91, 15.68)	7.81(3.93, 15.51)	47.53	2.97(2.02)	7.81(4.37)
hepatobiliary disorders	drug-induced liver injury	6	4.54(2.04, 10.12)	4.53(2.03, 10.12)	16.52	2.18(1.11)	4.53(2.32)	12	7.68(4.36, 13.54)	7.66(4.34, 13.52)	69.44	2.94(2.15)	7.65(4.76)
hepatobiliary disorders	mixed liver injury	4	34.78(13.03, 92.82)	34.73(13.03, 92.54)	130.8	5.12(3.85)	34.67(15.25)
gastrointestinal disorders	enterocolitis haemorrhagic	5	68.55(28.46, 165.09)	68.43(28.33, 165.31)	331.02	6.09(4.93)	68.18(32.68)	49	580.56(435.71, 773.57)	572.09(434.8, 752.72)	26966.28	9.11(8.7)	552.28(434.37)
gastrointestinal disorders	intestinal ischaemia	4	15.72(5.89, 41.92)	15.7(5.89, 41.83)	55	3.97(2.7)	15.68(6.9)
gastrointestinal disorders	necrotising colitis	3	50.12(16.13, 155.73)	50.07(16.06, 156.06)	143.88	5.64(4.22)	49.94(19.34)
nervous system disorders	hypotonia	8	17.01(8.49, 34.06)	16.96(8.54, 33.68)	120.09	4.08(3.14)	16.95(9.48)
nervous system disorders	myoclonus	3	5.39(1.74, 16.73)	5.39(1.73, 16.8)	10.71	2.43(1.01)	5.38(2.09)
investigations	urine output decreased	5	11.97(4.98, 28.79)	11.95(4.95, 28.87)	50.14	3.58(2.42)	11.94(5.73)
investigations	clostridium test positive	4	40.79(15.28, 108.87)	40.73(15.29, 108.52)	154.7	5.35(4.08)	40.65(17.88)	8	67.46(33.66, 135.2)	67.3(33.89, 133.64)	520.34	6.07(5.12)	67.02(37.46)
musculoskeletal and connective tissue disorders	hypotonia neonatal	3	40.05(12.89, 124.42)	40.01(12.84, 124.7)	113.87	5.32(3.9)	39.93(15.47)
investigations	alanine aminotransferase increased							22	6.21(4.08, 9.44)	6.17(4.09, 9.31)	95.41	2.63(2.03)	6.17(4.34)
investigations	aspartate aminotransferase increased							22	7.16(4.71, 10.89)	7.12(4.72, 10.75)	115.84	2.83(2.24)	7.12(5.01)
investigations	blood pressure decreased							15	3.97(2.39, 6.6)	3.96(2.38, 6.59)	33.21	1.99(1.28)	3.96(2.59)
investigations	c-reactive protein increased							13	6.33(3.67, 10.92)	6.31(3.64, 10.92)	58.11	2.66(1.9)	6.31(4)
investigations	white blood cell count increased							12	5.34(3.03, 9.41)	5.32(3.01, 9.39)	42.14	2.41(1.63)	5.32(3.31)
investigations	oxygen saturation decreased							11	3.59(1.99, 6.49)	3.58(1.99, 6.45)	20.47	1.84(1.02)	3.58(2.18)
investigations	culture stool positive							11	697.42(380.97, 1276.74)	695.14(378.61, 1276.29)	7305.68	9.38(8.54)	666.11(401.62)
investigations	gamma-glutamyltransferase increased							10	7.63(4.1, 14.19)	7.61(4.06, 14.25)	57.4	2.93(2.07)	7.61(4.52)
investigations	klebsiella test positive							10	270.72(144.77, 506.26)	269.92(144.16, 505.39)	2634.56	8.05(7.19)	265.43(157.21)
investigations	blood creatine phosphokinase increased							9	5.17(2.69, 9.95)	5.16(2.7, 9.85)	30.2	2.37(1.47)	5.16(2.98)
investigations	blood lactate dehydrogenase increased							9	9.42(4.89, 18.12)	9.4(4.92, 17.95)	67.49	3.23(2.34)	9.39(5.43)
investigations	international normalised ratio increased							9	5.16(2.68, 9.92)	5.14(2.69, 9.81)	30.06	2.36(1.47)	5.14(2.97)
investigations	liver function test abnormal							8	4.61(2.3, 9.22)	4.6(2.32, 9.13)	22.53	2.2(1.26)	4.6(2.57)
investigations	blood bilirubin increased							7	4.44(2.11, 9.32)	4.43(2.1, 9.33)	18.61	2.15(1.15)	4.43(2.38)
investigations	eosinophil count increased							7	14.85(7.07, 31.18)	14.82(7.04, 31.21)	90.13	3.89(2.89)	14.81(7.96)
investigations	prothrombin time prolonged							7	19.01(9.05, 39.92)	18.97(9.01, 39.95)	119.04	4.24(3.24)	18.95(10.19)
investigations	blood urea increased							7	6.98(3.32, 14.65)	6.96(3.3, 14.66)	35.74	2.8(1.8)	6.96(3.74)
investigations	body temperature increased							6	5.01(2.25, 11.17)	5.01(2.24, 11.19)	19.23	2.32(1.25)	5(2.56)
investigations	transaminases increased							6	4.73(2.12, 10.54)	4.72(2.11, 10.54)	17.62	2.24(1.17)	4.72(2.42)
investigations	blood pressure systolic decreased							3	11.63(3.75, 36.09)	11.62(3.73, 36.22)	29.09	3.54(2.12)	11.61(4.5)
investigations	skin test positive							3	56.06(18.03, 174.25)	56.01(17.97, 174.57)	161.51	5.8(4.38)	55.82(21.61)
investigations	lymphocyte stimulation test positive							3	57.75(18.58, 179.52)	57.7(18.51, 179.84)	166.55	5.85(4.43)	57.49(22.26)
investigations	occult blood positive							3	23.88(7.69, 74.16)	23.86(7.66, 74.37)	65.62	4.57(3.16)	23.83(9.23)
investigations	drug level decreased							3	5.19(1.67, 16.11)	5.19(1.67, 16.18)	10.14	2.37(0.96)	5.19(2.01)
investigations	fibrinolysis							3	771.25(241.98, 2458.17)	770.56(242.43, 2449.2)	2199.28	9.52(8.06)	735.05(278.67)
skin and subcutaneous tissue disorders	rash							81	3.42(2.75, 4.27)	3.37(2.72, 4.18)	135.61	1.75(1.43)	3.36(2.8)
skin and subcutaneous tissue disorders	rash macular							9	4.69(2.44, 9.01)	4.68(2.45, 8.94)	26.02	2.22(1.33)	4.67(2.7)
skin and subcutaneous tissue disorders	linear iga disease							8	88.31(44.04, 177.08)	88.11(44.37, 174.97)	685.16	6.45(5.51)	87.63(48.96)
skin and subcutaneous tissue disorders	toxic skin eruption							7	12.19(5.81, 25.6)	12.17(5.78, 25.63)	71.7	3.6(2.6)	12.16(6.54)
skin and subcutaneous tissue disorders	dermatitis exfoliative							4	13.12(4.92, 34.99)	13.1(4.92, 34.9)	44.69	3.71(2.44)	13.09(5.76)
skin and subcutaneous tissue disorders	petechiae							4	6.77(2.54, 18.06)	6.76(2.54, 18.01)	19.64	2.76(1.49)	6.76(2.98)
skin and subcutaneous tissue disorders	dermatitis allergic							4	5.96(2.24, 15.9)	5.96(2.24, 15.88)	16.5	2.57(1.31)	5.96(2.62)
skin and subcutaneous tissue disorders	papule							3	7.96(2.56, 24.69)	7.95(2.55, 24.78)	18.22	2.99(1.58)	7.95(3.08)
skin and subcutaneous tissue disorders	rash morbilliform							3	19.47(6.27, 60.44)	19.45(6.24, 60.62)	52.45	4.28(2.86)	19.43(7.53)
infections and infestations	staphylococcal infection							10	5.2(2.79, 9.67)	5.19(2.77, 9.72)	33.79	2.37(1.52)	5.18(3.08)
infections and infestations	clostridial infection							9	43.45(22.57, 83.66)	43.34(22.7, 82.75)	371.28	5.43(4.54)	43.22(24.98)
infections and infestations	clostridium colitis							7	96.38(45.81, 202.78)	96.18(45.67, 202.56)	655.4	6.58(5.57)	95.61(51.31)
infections and infestations	subcutaneous abscess							3	10.8(3.48, 33.51)	10.79(3.46, 33.63)	26.63	3.43(2.02)	10.78(4.18)
infections and infestations	meningitis							3	7.96(2.57, 24.71)	7.96(2.55, 24.81)	18.24	2.99(1.58)	7.95(3.08)
infections and infestations	empyema							3	26.34(8.48, 81.8)	26.32(8.44, 82.03)	72.96	4.72(3.3)	26.28(10.18)
infections and infestations	clostridium bacteraemia							3	271.69(86.74, 850.97)	271.45(87.09, 846.05)	794.81	8.06(6.63)	266.92(102.68)
hepatobiliary disorders	jaundice							19	12.11(7.71, 19.02)	12.05(7.68, 18.91)	192.44	3.59(2.96)	12.04(8.25)
hepatobiliary disorders	hepatic function abnormal							16	7.77(4.76, 12.7)	7.74(4.74, 12.63)	93.92	2.95(2.26)	7.74(5.13)
hepatobiliary disorders	liver disorder							11	4.41(2.44, 7.97)	4.4(2.44, 7.92)	28.88	2.14(1.32)	4.4(2.68)
hepatobiliary disorders	hepatic failure							11	6.35(3.51, 11.48)	6.33(3.52, 11.4)	49.42	2.66(1.84)	6.33(3.86)
hepatobiliary disorders	cholestasis							9	8.41(4.37, 16.19)	8.39(4.39, 16.02)	58.6	3.07(2.17)	8.39(4.85)
hepatobiliary disorders	hepatitis							7	4.84(2.3, 10.16)	4.83(2.29, 10.17)	21.26	2.27(1.27)	4.83(2.6)
hepatobiliary disorders	hepatitis toxic							7	45.65(21.72, 95.93)	45.56(21.63, 95.95)	304.19	5.51(4.5)	45.43(24.4)
hepatobiliary disorders	cholecystitis							5	7.53(3.13, 18.1)	7.52(3.11, 18.17)	28.25	2.91(1.75)	7.52(3.61)
hepatobiliary disorders	jaundice cholestatic							5	24.66(10.25, 59.34)	24.63(10.2, 59.5)	113.18	4.62(3.46)	24.59(11.8)
hepatobiliary disorders	hepatitis acute							3	8.12(2.62, 25.19)	8.11(2.6, 25.28)	18.69	3.02(1.6)	8.11(3.14)
hepatobiliary disorders	hepatitis fulminant							3	17.47(5.63, 54.23)	17.46(5.6, 54.42)	46.49	4.12(2.71)	17.44(6.76)
respiratory, thoracic and mediastinal disorders	interstitial lung disease							17	6.34(3.93, 10.21)	6.31(3.94, 10.1)	75.98	2.66(1.99)	6.31(4.23)
respiratory, thoracic and mediastinal disorders	respiratory depression							6	8.48(3.81, 18.9)	8.47(3.79, 18.92)	39.52	3.08(2.01)	8.47(4.33)
respiratory, thoracic and mediastinal disorders	acute respiratory failure							6	5.66(2.54, 12.61)	5.65(2.53, 12.62)	22.96	2.5(1.43)	5.65(2.89)
respiratory, thoracic and mediastinal disorders	tachypnoea							6	7.92(3.55, 17.64)	7.91(3.54, 17.67)	36.19	2.98(1.91)	7.9(4.04)
respiratory, thoracic and mediastinal disorders	laryngeal oedema							5	14.21(5.91, 34.17)	14.19(5.87, 34.28)	61.25	3.83(2.67)	14.18(6.8)
respiratory, thoracic and mediastinal disorders	laryngospasm							5	31.73(13.19, 76.35)	31.69(13.12, 76.55)	148.3	4.98(3.83)	31.62(15.17)
respiratory, thoracic and mediastinal disorders	aspiration							5	8.28(3.44, 19.92)	8.27(3.42, 19.98)	31.95	3.05(1.89)	8.27(3.97)
respiratory, thoracic and mediastinal disorders	pulmonary alveolar haemorrhage							3	9.67(3.11, 29.99)	9.66(3.1, 30.11)	23.27	3.27(1.86)	9.65(3.74)
respiratory, thoracic and mediastinal disorders	eosinophilic pneumonia							3	17.64(5.68, 54.77)	17.63(5.66, 54.95)	47.01	4.14(2.72)	17.61(6.83)
respiratory, thoracic and mediastinal disorders	eosinophilic pneumonia acute							3	65.86(21.18, 204.8)	65.81(21.11, 205.12)	190.68	6.03(4.62)	65.54(25.37)
blood and lymphatic system disorders	disseminated intravascular coagulation							9	10.91(5.67, 20.99)	10.88(5.7, 20.77)	80.74	3.44(2.55)	10.88(6.29)
blood and lymphatic system disorders	haemolytic anaemia							6	11.65(5.23, 25.95)	11.63(5.21, 25.98)	58.25	3.54(2.47)	11.62(5.94)
blood and lymphatic system disorders	coagulopathy							6	6.25(2.8, 13.92)	6.24(2.79, 13.94)	26.38	2.64(1.57)	6.24(3.19)
blood and lymphatic system disorders	granulocytopenia							3	8.76(2.82, 27.19)	8.76(2.81, 27.3)	20.6	3.13(1.71)	8.75(3.39)
blood and lymphatic system disorders	haemorrhagic diathesis							3	14.2(4.58, 44.08)	14.19(4.55, 44.23)	36.75	3.83(2.41)	14.18(5.5)
general disorders and administration site conditions	drug ineffective for unapproved indication							14	4.63(2.74, 7.83)	4.61(2.72, 7.83)	39.67	2.21(1.47)	4.61(2.97)
general disorders and administration site conditions	face oedema							8	8.15(4.07, 16.31)	8.13(4.09, 16.14)	50.03	3.02(2.08)	8.13(4.55)
general disorders and administration site conditions	hyperpyrexia							5	23.58(9.8, 56.74)	23.55(9.75, 56.89)	107.81	4.56(3.4)	23.52(11.28)
general disorders and administration site conditions	systemic inflammatory response syndrome							3	13.7(4.41, 42.51)	13.69(4.39, 42.67)	35.25	3.77(2.36)	13.67(5.3)
cardiac disorders	cardiac arrest							22	4.63(3.04, 7.04)	4.6(3.05, 6.94)	62.12	2.2(1.61)	4.6(3.24)
cardiac disorders	tachycardia							16	3.18(1.94, 5.19)	3.17(1.94, 5.17)	23.74	1.66(0.97)	3.17(2.1)
cardiac disorders	kounis syndrome							12	100.41(56.86, 177.3)	100.05(56.67, 176.63)	1169.44	6.64(5.85)	99.43(61.79)
cardiac disorders	ventricular fibrillation							9	14(7.28, 26.94)	13.97(7.32, 26.67)	108.26	3.8(2.91)	13.95(8.07)
cardiac disorders	arteriospasm coronary							3	13.88(4.47, 43.07)	13.86(4.45, 43.2)	35.78	3.79(2.38)	13.85(5.37)
cardiac disorders	coronary artery stenosis							3	9.82(3.17, 30.49)	9.82(3.15, 30.61)	23.74	3.29(1.88)	9.81(3.8)
gastrointestinal disorders	melaena							8	6.25(3.12, 12.5)	6.23(3.14, 12.37)	35.16	2.64(1.7)	6.23(3.49)
gastrointestinal disorders	megacolon							6	69.11(30.97, 154.21)	68.99(30.89, 154.09)	400.3	6.1(5.03)	68.7(35.1)
gastrointestinal disorders	diarrhoea haemorrhagic							4	7.49(2.81, 19.96)	7.48(2.81, 19.93)	22.44	2.9(1.64)	7.48(3.29)
gastrointestinal disorders	dysbiosis							3	81.88(26.32, 254.74)	81.81(26.25, 254.98)	238.23	6.35(4.93)	81.39(31.49)
vascular disorders	hypotension							35	3.08(2.21, 4.3)	3.06(2.19, 4.27)	48.66	1.61(1.14)	3.06(2.31)
vascular disorders	shock							12	9.46(5.37, 16.68)	9.43(5.34, 16.65)	90.44	3.24(2.45)	9.43(5.87)
vascular disorders	vasculitis							7	10.56(5.03, 22.16)	10.54(5, 22.2)	60.38	3.4(2.4)	10.53(5.66)
vascular disorders	cyanosis							6	6.59(2.96, 14.69)	6.58(2.95, 14.7)	28.4	2.72(1.65)	6.58(3.37)
renal and urinary disorders	renal impairment							23	4.93(3.27, 7.43)	4.9(3.25, 7.4)	71.55	2.29(1.71)	4.9(3.48)
renal and urinary disorders	renal tubular necrosis							4	7.17(2.69, 19.11)	7.16(2.69, 19.08)	21.19	2.84(1.57)	7.16(3.15)
metabolism and nutrition disorders	hypokalaemia							17	6.56(4.07, 10.56)	6.53(4.08, 10.45)	79.61	2.71(2.04)	6.53(4.38)
metabolism and nutrition disorders	hypernatraemia							5	17.81(7.4, 42.84)	17.79(7.36, 42.98)	79.13	4.15(2.99)	17.77(8.52)
metabolism and nutrition disorders	vitamin k deficiency							3	146.23(46.89, 455.99)	146.1(46.88, 455.36)	428.4	7.18(5.75)	144.78(55.9)
psychiatric disorders	delirium							8	4.15(2.07, 8.3)	4.14(2.08, 8.22)	19.05	2.05(1.1)	4.14(2.32)
psychiatric disorders	persecutory delusion							3	21.76(7.01, 67.57)	21.75(6.98, 67.79)	59.3	4.44(3.02)	21.72(8.42)
nervous system disorders	epilepsy							7	4.12(1.96, 8.64)	4.11(1.95, 8.66)	16.48	2.04(1.04)	4.11(2.21)
nervous system disorders	brain oedema							5	7(2.91, 16.84)	6.99(2.89, 16.89)	25.68	2.81(1.65)	6.99(3.35)
musculoskeletal and connective tissue disorders	soft tissue necrosis							3	77.5(24.91, 241.08)	77.43(24.84, 241.33)	225.24	6.27(4.85)	77.06(29.82)
